# Supplementary material for: Comparative Transcriptome Analysis of Latex Reveals Molecular Mechanisms Underlying Increased Rubber Yield in Hevea brasiliensis Self-Rooting Juvenile Clones
Source: Front Plant Sci. 2016 Aug 9;7:1204. doi: 10.3389/fpls.2016.01204 (PMC4977288; doi:10.3389/fpls.2016.01204)
Supplement: Supplementary file 1 [file Table_1.XLS]

## Sheet: Sheet1
Table S1 Primers used in this paper
Primer	Sequence（5’-3’）
c17967_g1_I3F	TTGGTCTTCGACACGTGGTGTG
c17967_g1_I3R	CCGGCTTAATTAAGTGTCCGAG
c23201_g1_I1F	GGGCAGACCAAGATACTTGCT
c23201_g1_I1R	CATAGTCTCAACACTCAGGATG
c11368_g1_I1F	TTTGCCTTTGTTGCCCACTGAG
c11368_g1_i1R	TGCACCAACAATGGCAATTGGCC
c15012_g1_I1F	TTGGATGGGCTTGCAATCTA
c15012_g1_i1R	ACTCCAGCAGGGAAGAAATG
c23513_g1_i1F	CTAAGCCCTCTTCAACCATCTC
c23513_g1_i1R	CCTTCCTCGCACAGAGTAATAA
c20499_g1_i1F	CACCCACATTCCAACTCTCTT
c20499_g1_i1R	ACCTAGCTTCTCAATCAGTTTCC
c18478_g2_i1F	TCCTCCGCTCTTTCTTCTTTAG
c18478_g2_i1R	CGGCCAAGGGATTAGATGAA
c26498_g1_i1F	CAACAACGCCTCCAATTCATC
c26498_g1_i1R	TCCACAGAAATGACCATCACC
c13775_g1_i2F	GGTACTACAACTACAACCACCTAC
c13775_g1_i2R	GGCCTTGCAACAAGAAGATTAC
c15845_g1_i1F	GGGAGCTTTCCCTGCATAAA
c15845_g1_i1R	CAAGGGTTTATATGAGGACGGAAG
c21313_g1_i1F	TTGTGAGGGATGTGGATGATTG
c21313_g1_i1R	GTCAAGACAGAGGCTATGGATG
c12257_g2_i1F	ACTACCAATGCTTCCCGTTAG
c12257_g2_i1R	CCCATAGCAACCTTAGTGTCAT
c13411_g1_i1F	GGAGTAGCAGATTCAGAAAGAGAG
c13411_g1_i1R	GAAGGCTACAGGAGCAGATAAG
c16918_g1_i1F	CCCATTACCAATCCTCCCAATC
c16918_g1_i1R	AACAGCAGGTACTTGGACATTAG
c15081_g3_i1F	GTCCATTCTACCCTGGATAAGC
c15081_g3_i1R	AGGCCTGAATTGGTATTCTTGA
HbACT7F	CAGTGTCTGGATAGGAGGATCTA
HbACT7R	AAATGGACCGGACTCATCATAC
