# Supplementary material for: Comparative Transcriptome Analysis of Latex Reveals Molecular Mechanisms Underlying Increased Rubber Yield in Hevea brasiliensis Self-Rooting Juvenile Clones
Source: Front Plant Sci. 2016 Aug 9;7:1204. doi: 10.3389/fpls.2016.01204 (PMC4977288; doi:10.3389/fpls.2016.01204)
Supplement: Supplementary file 2 [file Table_2.XLS]

## Sheet: LvsY_diff_gene
Table S2 Differential expression genes between self-rooting JCs and DCs
Gene_id	DCs	self-rooting JCs
c32457_g1_i1	0	98.9045	Pierisin [Medicago truncatula] &gt;gi|92885027|gb|ABE87583.1| Hemopexin; D-tyrosyl-tRNA(Tyr) deacylase [Medicago truncatula] &gt;gi|355521791|gb|AET02245.1| Pierisin [Medicago truncatula]
c5831_g1_i1	0	127.538	0
c5831_g2_i1	0.0385529	68.0926	0
c16260_g1_i1	0.189686	78.444	predicted protein [Populus trichocarpa] &gt;gi|222849184|gb|EEE86731.1| chitinase family protein [Populus trichocarpa]
c32178_g1_i1	0.483923	100.37	PREDICTED: MLP-like protein 28 [Vitis vinifera] &gt;gi|147789187|emb|CAN75773.1| hypothetical protein VITISV_033952 [Vitis vinifera] &gt;gi|297737684|emb|CBI26885.3| unnamed protein product [Vitis vinifera]
c11119_g2_i1	0	13.5395	0
c32061_g1_i1	0.0352676	20.3736	0
c32475_g1_i1	0	19.7585	0
c35281_g1_i1	0	11.5794	0
c8438_g1_i1	0.350189	28.3805	metal ion binding protein, putative [Ricinus communis] &gt;gi|223525324|gb|EEF27963.1| metal ion binding protein, putative [Ricinus communis]
c30455_g1_i1	1.27639	57.3211	0
c23434_g1_i1	0.0335975	7.45972	0
c14442_g2_i1	0	24.6184	0
c19783_g3_i2	65.7368	3.1189	DAM3 [Euphorbia esula]
c14336_g1_i4	0.191381	6.62355	hypothetical chloroplast RF2 [Hevea brasiliensis] &gt;gi|326909454|ref|YP_004327705.1| hypothetical chloroplast RF2 [Hevea brasiliensis] &gt;gi|308523548|gb|ADO33598.1| hypothetical chloroplast RF2 [Hevea brasiliensis] &gt;gi|308523568|gb|ADO33618.1| hypothetical chloroplast RF2 [Hevea brasiliensis]
c11119_g1_i1	0	10.7506	0
c25198_g1_i1	0	10.6387	0
c33160_g1_i1	0	9.69391	0
c17309_g1_i2	0	13.3407	0
c26521_g1_i1	0	7.48959	conserved hypothetical protein [Ricinus communis] &gt;gi|223542886|gb|EEF44422.1| conserved hypothetical protein [Ricinus communis]
c14442_g1_i1	0	17.332	0
c25132_g1_i1	28.2103	0	0
c15054_g1_i1	0.680252	19.6617	0
c17707_g1_i1	0	2.92227	hexamerin 1 [Perla marginata]
c28960_g1_i1	0	2.55751	Cellulose synthase like E1 isoform 1 [Theobroma cacao]
c35991_g1_i1	0	15.5828	0
c16766_g3_i1	0	6.20484	0
c23465_g1_i1	0	6.17452	0
c32868_g1_i1	0	10.236	0
c17424_g1_i6	0.79668	21.4202	0
c20523_g4_i6	1.0672	0	polyprotein [Cherry virus A]
c20523_g7_i1	5.09036	0	coat protein [Cherry virus A]
c13274_g1_i1	1.04388	19.1272	conserved hypothetical protein [Ricinus communis] &gt;gi|223547880|gb|EEF49372.1| conserved hypothetical protein [Ricinus communis]
c12157_g2_i3	0.0678627	7.43158	PREDICTED: MIP18 family protein At1g68310-like [Vitis vinifera]
c17759_g1_i1	0.0916218	3.47488	hypothetical protein POPTR_0006s15820g [Populus trichocarpa]
c13652_g1_i1	1.79616	22.4028	conserved hypothetical protein [Ricinus communis] &gt;gi|223547838|gb|EEF49330.1| conserved hypothetical protein [Ricinus communis]
c14036_g1_i1	0.5965	11.5363	0
c8927_g1_i1	0.311406	7.59803	zinc finger protein, putative [Ricinus communis] &gt;gi|223534380|gb|EEF36088.1| zinc finger protein, putative [Ricinus communis]
c32714_g1_i1	0	3.14912	0
c19084_g4_i1	0	2.99371	conserved hypothetical protein [Ricinus communis] &gt;gi|223531253|gb|EEF33096.1| conserved hypothetical protein [Ricinus communis]
c20145_g1_i1	1.90664	18.9334	0
c26538_g1_i1	0.108661	3.43882	ice binding protein, putative [Ricinus communis] &gt;gi|223543711|gb|EEF45239.1| ice binding protein, putative [Ricinus communis]
c16370_g1_i2	0	3.20948	0
c20850_g4_i1	0.340886	3.89447	cytochrome f [Hevea brasiliensis] &gt;gi|308523520|gb|ADO33570.1| cytochrome f [Hevea brasiliensis]
c9975_g1_i1	0.148315	5.46363	hypothetical protein VITISV_021597 [Vitis vinifera]
c18363_g1_i2	0	2.50762	vitellogenin [Homalodisca vitripennis]
c9104_g1_i1	0	5.45271	RecName: Full=Pheromone-binding protein Gp-9; Short=PBP; AltName: Full=Putative odorant-binding protein Gp-9; Flags: Precursor &gt;gi|17981809|gb|AAL51132.1| putative odorant binding protein precursor [Solenopsis globularia littoralis]
c12602_g1_i1	7.39888	55.5205	oligopeptidase, putative [Ricinus communis] &gt;gi|223546024|gb|EEF47527.1| oligopeptidase, putative [Ricinus communis]
c11122_g1_i1	0	5.89102	0
c17132_g1_i1	0.133896	4.64098	hypothetical protein POPTR_0018s05770g [Populus trichocarpa]
c6698_g1_i1	41.8303	309.381	Nicotinamidase 1 isoform 1 [Theobroma cacao] &gt;gi|508706761|gb|EOX98657.1| Nicotinamidase 1 isoform 1 [Theobroma cacao]
c13798_g1_i1	0.102048	5.63883	0
c15580_g2_i1	3.30283	27.2325	alcohol dehydrogenase, putative [Ricinus communis] &gt;gi|223530690|gb|EEF32562.1| alcohol dehydrogenase, putative [Ricinus communis]
c21882_g1_i1	0.127938	9.38309	0
c3560_g1_i1	0	5.79994	0
c8797_g1_i1	0	5.64528	0
c9842_g1_i1	0	5.1996	0
c21058_g3_i1	0	2.12932	allergen Bla g 3 isoform 2 precursor [Blattella germanica]
c10083_g1_i1	3.68155	37.1068	hypothetical protein POPTR_0005s11330g, partial [Populus trichocarpa]
c9607_g1_i1	0	2.20577	Cytochrome P450 4g15 [Camponotus floridanus]
c20850_g11_i1	0.515113	4.07115	ATP synthase CF1 beta subunit [Hevea brasiliensis] &gt;gi|308523514|gb|ADO33564.1| ATP synthase CF1 beta subunit [Hevea brasiliensis]
c8415_g1_i1	0.625529	9.98537	hypothetical protein PRUPE_ppa012827mg [Prunus persica]
c11316_g1_i3	0	3.96117	0
c22407_g1_i1	0	4.50335	0
c7211_g1_i1	0	9.65004	0
c18545_g1_i1	18.7491	114.295	electron transfer flavoprotein-ubiquinone oxidoreductase, putative [Ricinus communis] &gt;gi|223537942|gb|EEF39556.1| electron transfer flavoprotein-ubiquinone oxidoreductase, putative [Ricinus communis]
c18348_g1_i2	0	3.72031	0
c9398_g1_i1	0.0423484	2.63787	alcohol dehydrogenase I [Vitis aestivalis]
c15427_g1_i1	2.35307	20.6376	0
c23560_g1_i1	2.35965	17.816	0
c8584_g1_i1	0.298522	6.97305	conserved hypothetical protein [Ricinus communis] &gt;gi|223540824|gb|EEF42384.1| conserved hypothetical protein [Ricinus communis]
c20523_g4_i3	0.936506	0	polyprotein [Cherry virus A]
c12868_g1_i1	80.9188	502.438	0
c36196_g1_i1	0.21881	5.93545	0
c20281_g1_i1	0	2.66254	conserved hypothetical protein [Ricinus communis] &gt;gi|223539529|gb|EEF41117.1| conserved hypothetical protein [Ricinus communis]
c8560_g1_i1	1.75331	18.3567	0
c553_g1_i1	0.697027	5.0661	photosystem II CP43 chlorophyll apoprotein, partial [Potarophytum riparium]
c27193_g1_i1	0	2.01885	Disease resistance protein RPS5, putative [Ricinus communis] &gt;gi|223538105|gb|EEF39716.1| Disease resistance protein RPS5, putative [Ricinus communis]
c32653_g1_i1	0	2.07933	NADH dehydrogenase subunit 5 [Camponotus vafer]
c7345_g1_i1	0.4426	7.11467	0
c11428_g4_i1	1.18599	10.2024	Leucoanthocyanidin dioxygenase, putative [Ricinus communis] &gt;gi|223526473|gb|EEF28746.1| Leucoanthocyanidin dioxygenase, putative [Ricinus communis]
c36271_g1_i1	0	2.58425	0
c6708_g1_i1	0	3.59058	0
c14847_g1_i1	0	2.10699	Protein G12 [Camponotus floridanus]
c34190_g1_i1	0	4.71755	0
c30171_g1_i1	1.18588	12.8673	0
c15310_g2_i1	3.13547	22.7777	0
c15167_g1_i1	1.88843	14.4552	P21 family protein [Populus trichocarpa]
c10024_g1_i1	0	2.06917	Translationally-controlled tumor protein-like protein [Camponotus floridanus]
c21504_g1_i1	0	2.3405	cytochrome P450, putative [Ricinus communis] &gt;gi|223551199|gb|EEF52685.1| cytochrome P450, putative [Ricinus communis]
c34193_g1_i1	0	7.05912	0
c9995_g1_i1	0	3.62874	0
c19298_g1_i3	2.34817	15.716	hypothetical protein PRUPE_ppa010623mg [Prunus persica]
c13259_g1_i1	0	4.72517	Transcriptional adapter 2B [Camponotus floridanus]
c6996_g1_i1	0.173611	4.24426	0
c16706_g1_i2	0.115937	3.14492	Differentiation-associated protein 1, putative isoform 1 [Theobroma cacao]
c10440_g1_i1	0.383365	7.70311	0
c26336_g1_i1	0	2.17252	conserved hypothetical protein [Ricinus communis] &gt;gi|223546798|gb|EEF48296.1| conserved hypothetical protein [Ricinus communis]
c8674_g1_i1	0.0595093	3.04915	0
c11337_g1_i1	2.20928	19.5728	0
c13858_g1_i1	0.0648421	1.98692	Cytochrome P450 [Theobroma cacao]
c19622_g1_i1	0.156084	2.4306	hypothetical protein VITISV_019029 [Vitis vinifera]
c35548_g1_i1	0.0849603	4.26786	0
c19248_g1_i3	0	1.08286	xenotropic and polytropic murine leukemia virus receptor ids-4, putative [Ricinus communis] &gt;gi|223530480|gb|EEF32363.1| xenotropic and polytropic murine leukemia virus receptor ids-4, putative [Ricinus communis]
c10770_g1_i1	0.126555	1.94957	terminal ear1-like 2 protein [Populus tremula x Populus alba]
c9145_g1_i1	0	2.46981	0
c26580_g1_i1	0.0332701	1.63785	multidrug resistance pump, putative [Ricinus communis] &gt;gi|223547574|gb|EEF49069.1| multidrug resistance pump, putative [Ricinus communis]
c15947_g1_i1	39.1596	194.949	SAUR family protein [Jatropha curcas]
c13963_g1_i1	3.12963	0.209617	triacylglycerol lipase, putative [Ricinus communis] &gt;gi|223527936|gb|EEF30022.1| triacylglycerol lipase, putative [Ricinus communis]
c11295_g1_i1	40.3325	199.354	0
c3270_g1_i1	1.98536	14.8632	Photosystem I reaction center subunit XI, chloroplast precursor, putative [Ricinus communis] &gt;gi|223533377|gb|EEF35128.1| Photosystem I reaction center subunit XI, chloroplast precursor, putative [Ricinus communis]
c26472_g1_i1	0	1.20782	yolk polypeptide 2 [Plodia interpunctella]
c8200_g1_i1	0.0848284	3.83511	0
c3382_g1_i1	1.11111	11.256	0
c13598_g1_i1	5.82778	30.7506	0
c14485_g2_i1	0	3.65137	0
c9979_g1_i1	0	1.20131	0
c18742_g1_i1	38.0951	176.355	0
c3526_g1_i1	0.180147	3.12204	Oxygen-evolving enhancer protein 1, chloroplast precursor, putative [Ricinus communis] &gt;gi|223538464|gb|EEF40070.1| Oxygen-evolving enhancer protein 1, chloroplast precursor, putative [Ricinus communis]
c9389_g2_i1	0	3.01722	thioredoxin h [Hevea brasiliensis]
c6932_g1_i1	0.759622	7.5681	0
c14356_g1_i1	0	1.2127	0
c6713_g1_i1	3.82584	0.208573	Indole-3-acetic acid-induced protein ARG7, putative [Ricinus communis] &gt;gi|223547289|gb|EEF48784.1| Indole-3-acetic acid-induced protein ARG7, putative [Ricinus communis]
c7108_g1_i1	0	2.45162	QM protein [Polyrhachis vicina] &gt;gi|307178192|gb|EFN66990.1| 60S ribosomal protein L10 [Camponotus floridanus]
c7995_g1_i1	0	2.13747	hypothetical protein EAG_15046 [Camponotus floridanus]
c15477_g1_i1	24.272	109.534	Remorin, putative [Ricinus communis] &gt;gi|223549013|gb|EEF50502.1| Remorin, putative [Ricinus communis]
c36011_g1_i1	2.03053	13.302	conserved hypothetical protein [Ricinus communis] &gt;gi|223549771|gb|EEF51259.1| conserved hypothetical protein [Ricinus communis]
c23671_g1_i1	0	2.98286	0
c33283_g1_i1	0	1.93483	0
c7876_g1_i1	0	2.15234	0
c9800_g1_i1	0.110586	4.6663	0
c22230_g1_i1	0	1.72631	Muscle-specific protein 20 [Camponotus floridanus]
c26704_g1_i1	0	1.04371	Calreticulin [Camponotus floridanus]
c3303_g1_i1	0	3.15179	0
c35745_g1_i1	0	4.8526	0
c3930_g1_i1	0	1.5759	Ferritin subunit [Acromyrmex echinatior]
c5419_g1_i1	0	1.32527	0
c10019_g2_i2	0.408646	4.2568	predicted protein [Populus trichocarpa]
c19891_g1_i1	4.72922	23.0753	anthocyanidin 3-O-glucosyltransferase [Hevea brasiliensis]
c26280_g1_i1	27.0265	5.14744	0
c12840_g1_i2	0.15091	3.71457	0
c20523_g4_i1	0.65583	0	RNA replicase/coat protein [Cherry virus A] &gt;gi|1008048|emb|CAA57896.1| RNA replicase [Cherry virus A]
c8018_g1_i1	0.207323	5.10312	0
c26510_g1_i1	10.2806	47.5777	0
c14061_g1_i1	0.213396	4.002	0
c32159_g1_i1	0	1.10242	multicopper oxidase, putative [Ricinus communis] &gt;gi|223533355|gb|EEF35106.1| multicopper oxidase, putative [Ricinus communis]
c33784_g1_i1	0	1.66497	hypothetical protein SINV_04293 [Solenopsis invicta]
c3571_g1_i1	0	1.65067	NADH dehydrogenase subunit 5 [Aster yellows phytoplasma]
c6153_g1_i1	0	2.73447	40S ribosomal protein S10 [Camponotus floridanus]
c17540_g2_i1	0.23821	3.51006	transcription factor, putative [Ricinus communis] &gt;gi|223529926|gb|EEF31854.1| transcription factor, putative [Ricinus communis]
c1031_g1_i1	0	3.86017	class I chitinase [Hevea brasiliensis subsp. brasiliensis]
c17132_g1_i2	0.120241	2.19458	hypothetical protein POPTR_0018s05770g [Populus trichocarpa]
c1198_g1_i1	7.78748	33.9132	Xylose isomerase, putative [Ricinus communis] &gt;gi|223527883|gb|EEF29973.1| Xylose isomerase, putative [Ricinus communis]
c233_g2_i1	0	5.72156	NADH dehydrogenase subunit 3 (mitochondrion) [Camponotus chromaiodes]
c6773_g1_i1	0.0973788	3.71768	hypothetical protein EAG_14396 [Camponotus floridanus]
c13411_g1_i1	15.149	2.99725	mads box protein, putative [Ricinus communis] &gt;gi|223549981|gb|EEF51468.1| mads box protein, putative [Ricinus communis]
c1232_g1_i1	1.13687	8.41604	0
c32478_g1_i1	2.4559	12.1934	conserved hypothetical protein [Ricinus communis] &gt;gi|223546554|gb|EEF48052.1| conserved hypothetical protein [Ricinus communis]
c3806_g2_i1	0	2.02699	0
c5249_g1_i1	0	1.94945	hypothetical protein EAG_04524 [Camponotus floridanus]
c6018_g2_i1	0	1.7995	NADH dehydrogenase subunit 1 [Formica lugubris]
c14641_g1_i1	0.917286	5.95607	conserved hypothetical protein [Ricinus communis] &gt;gi|223529346|gb|EEF31312.1| conserved hypothetical protein [Ricinus communis]
c14128_g1_i1	3.69118	18.6956	cytoplasmic dynein light chain, putative [Ricinus communis] &gt;gi|223544936|gb|EEF46451.1| cytoplasmic dynein light chain, putative [Ricinus communis]
c15743_g1_i1	3.92379	18.8829	CRT/DRE binding factor 1 [Hevea brasiliensis]
c4781_g1_i1	5.62032	26.4259	0
c1835_g1_i1	0	3.94286	0
c20523_g1_i1	1.27639	0	polyprotein [Cherry virus A]
c20523_g3_i1	1.27639	0	RNA replicase/coat protein [Cherry virus A] &gt;gi|1008048|emb|CAA57896.1| RNA replicase [Cherry virus A]
c32751_g1_i1	0	2.3988	0
c3507_g2_i1	0	1.09332	triacylglycerol lipase, putative [Ricinus communis] &gt;gi|223537155|gb|EEF38788.1| triacylglycerol lipase, putative [Ricinus communis]
c35261_g1_i1	0	1.61046	40S ribosomal protein S3a [Camponotus floridanus]
c893_g1_i1	0	2.22385	PREDICTED: 60S ribosomal protein L13a isoform 2 [Apis mellifera] &gt;gi|380022152|ref|XP_003694917.1| PREDICTED: 60S ribosomal protein L13a-like isoform 1 [Apis florea]
c18478_g2_i1	4.59467	20.6817	Thioredoxin II, putative [Ricinus communis] &gt;gi|223546343|gb|EEF47845.1| Thioredoxin II, putative [Ricinus communis]
c30264_g1_i1	0.370788	6.33284	0
c18339_g1_i1	4.91336	20.9411	hypothetical protein POPTR_0010s05700g [Populus trichocarpa]
c15885_g1_i3	0.0351315	1.25299	predicted protein [Populus trichocarpa] &gt;gi|550336333|gb|ERP59422.1| GCN5-related N-acetyltransferase family protein [Populus trichocarpa]
c11439_g1_i1	0.668251	6.71372	0
c26365_g1_i1	0.48543	3.93909	Uncharacterized protein TCM_012373 [Theobroma cacao]
c7366_g2_i1	13.3985	54.0316	conserved hypothetical protein [Ricinus communis] &gt;gi|223539330|gb|EEF40921.1| conserved hypothetical protein [Ricinus communis]
c32918_g1_i1	0.172061	3.7166	0
c22402_g1_i1	0	1.46197	0
c16553_g1_i1	0.0708248	1.82633	zinc finger protein, putative [Ricinus communis] &gt;gi|223543963|gb|EEF45489.1| zinc finger protein, putative [Ricinus communis]
c19768_g1_i2	0	0.462954	delta 1-pyrroline-5-carboxylate synthetase, putative [Ricinus communis] &gt;gi|223536507|gb|EEF38154.1| delta 1-pyrroline-5-carboxylate synthetase, putative [Ricinus communis]
c20523_g2_i1	1.05315	0	polyprotein [Cherry virus A]
c29928_g1_i1	13.0149	54.9679	0
c4707_g1_i1	0.309955	4.28178	0
c14397_g1_i1	13.3448	53.7378	predicted protein [Populus trichocarpa] &gt;gi|222855769|gb|EEE93316.1| senescence-associated family protein [Populus trichocarpa]
c9628_g1_i2	2.8786	18.5091	0
c13586_g1_i1	0.696551	7.148	0
c19944_g1_i1	0	0.739945	WD-repeat protein, putative [Ricinus communis] &gt;gi|223548076|gb|EEF49568.1| WD-repeat protein, putative [Ricinus communis]
c21729_g1_i1	0	1.08729	predicted protein [Populus trichocarpa]
c26332_g1_i1	0	1.1122	hypothetical protein TcasGA2_TC011522 [Tribolium castaneum]
c26714_g1_i1	0	1.57204	40S ribosomal protein S4 [Camponotus floridanus]
c27581_g1_i1	0	3.06395	0
c29443_g1_i1	0	1.04846	hypothetical protein SINV_06041 [Solenopsis invicta]
c34344_g1_i1	0	2.46071	0
c3440_g2_i1	0	1.31494	0
c29235_g1_i1	0.0717865	2.38002	0
c12790_g1_i1	0.772694	6.52095	0
c11379_g1_i1	0	3.17753	0
c12633_g1_i1	0	2.01244	0
c30790_g1_i1	0	3.41091	0
c32531_g1_i1	0	1.33127	Probable Bax inhibitor 1 [Camponotus floridanus]
c7084_g1_i1	0	1.23589	0
c8616_g1_i1	0	2.4295	0
c9184_g1_i1	0	3.3728	0
c9515_g1_i1	0.0889731	1.74308	predicted protein [Populus trichocarpa]
c3141_g1_i1	0.842885	5.76897	hypothetical protein POPTR_0001s10810g [Populus trichocarpa] &gt;gi|550346976|gb|ERP65352.1| hypothetical protein POPTR_0001s10810g [Populus trichocarpa] &gt;gi|550346977|gb|ERP65353.1| hypothetical protein POPTR_0001s10810g [Populus trichocarpa] &gt;gi|550346978|gb|ERP65354.1| hypothetical protein POPTR_0001s10810g [Populus trichocarpa] &gt;gi|550346981|gb|ERP65356.1| hypothetical protein POPTR_…
c27531_g1_i1	0	0.917657	Acetyl-coenzyme A synthetase [Camponotus floridanus]
c29384_g1_i1	0	3.86771	0
c32133_g1_i1	0	2.45752	hypothetical protein SINV_03969 [Solenopsis invicta]
c35486_g1_i1	0	3.06536	40S ribosomal protein S25 [Nylanderia nr. pubens LZ-2010]
c3552_g1_i1	0	1.37212	Glutathione S-transferase 1, isoform C [Acromyrmex echinatior]
c6412_g1_i1	0	1.29503	Senescence-associated protein DIN1, putative [Ricinus communis] &gt;gi|223529693|gb|EEF31635.1| Senescence-associated protein DIN1, putative [Ricinus communis]
c14115_g1_i2	1.98202	13.3789	0
c18136_g2_i1	1.8832	7.17943	RNA polymerase alpha subunit [Hevea brasiliensis] &gt;gi|308523538|gb|ADO33588.1| RNA polymerase alpha subunit [Hevea brasiliensis]
c26191_g1_i1	74.6904	20.2243	Pathogenesis-related protein 1 [Theobroma cacao]
c14300_g1_i1	0.629994	5.96769	0
c23264_g1_i1	13.3559	49.4334	AP2/ERF super family protein [Hevea brasiliensis]
c9844_g1_i1	4.23484	17.3279	annexin, putative [Ricinus communis] &gt;gi|223546996|gb|EEF48493.1| annexin, putative [Ricinus communis]
c11856_g1_i1	1.19246	6.30836	zinc finger protein, putative [Ricinus communis] &gt;gi|223526413|gb|EEF28695.1| zinc finger protein, putative [Ricinus communis]
c1033_g1_i1	0.346854	3.48474	0
c11595_g1_i1	0	1.51615	AP2/ERF domain-containing transcription factor [Populus trichocarpa] &gt;gi|222841986|gb|EEE79533.1| hypothetical protein POPTR_0003s13910g [Populus trichocarpa]
c23361_g1_i1	0	1.21966	0
c26209_g1_i1	0	1.16035	PREDICTED: myosin light chain alkali-like isoform 4 [Apis mellifera]
c29232_g1_i1	0	1.71783	0
c9063_g1_i1	0	1.72865	60S ribosomal protein L8 [Camponotus floridanus]
c29146_g1_i1	1.19751	7.10406	0
c11093_g1_i1	0.799456	7.89803	0
c11218_g1_i1	5.12084	18.8496	predicted protein [Populus trichocarpa] &gt;gi|222854773|gb|EEE92320.1| sugar transporter family protein [Populus trichocarpa]
c5726_g1_i1	40.7017	146.721	0
c3351_g1_i1	56.082	194.232	0
c33941_g1_i1	0.0661374	1.92694	Elongation factor 1-alpha [Camponotus floridanus]
c925_g1_i1	0.129454	3.77169	0
c33264_g1_i1	5.29988	0	0
c13937_g1_i1	1.80842	10.1442	conserved hypothetical protein [Ricinus communis] &gt;gi|223544746|gb|EEF46262.1| conserved hypothetical protein [Ricinus communis]
c17232_g1_i1	2.08354	10.0579	Protein FRIGIDA, putative [Ricinus communis] &gt;gi|223548254|gb|EEF49745.1| Protein FRIGIDA, putative [Ricinus communis]
c11808_g1_i1	0.316562	2.86236	predicted protein [Populus trichocarpa] &gt;gi|222860649|gb|EEE98196.1| hypothetical protein POPTR_0011s13960g [Populus trichocarpa]
c1477_g1_i1	8.11419	29.6589	ubiquitin-protein ligase, putative [Ricinus communis] &gt;gi|223528908|gb|EEF30905.1| ubiquitin-protein ligase, putative [Ricinus communis]
c6071_g1_i1	0.191514	1.61142	0
c6318_g1_i1	2.00334	10.8376	0
c21706_g1_i1	0	1.45036	hypothetical protein SINV_09070 [Solenopsis invicta]
c26478_g1_i1	1.94078	10.3631	predicted protein [Populus trichocarpa]
c26490_g1_i1	4.15184	0	0
c28845_g1_i1	0	2.25716	0
c30395_g1_i1	0	2.15902	0
c4812_g1_i1	0	1.02236	extracellular Cu/Zn superoxide dismutase [Lasius niger]
c6072_g1_i1	0	0.902083	hypothetical protein SORBIDRAFT_06g014940 [Sorghum bicolor] &gt;gi|241937559|gb|EES10704.1| hypothetical protein SORBIDRAFT_06g014940 [Sorghum bicolor]
c6396_g1_i1	0	1.22539	hypothetical protein EAI_05878 [Harpegnathos saltator]
c8452_g2_i1	0	0.949734	Glyceraldehyde-3-phosphate dehydrogenase 2 [Acromyrmex echinatior]
c15914_g1_i1	4.23606	16.1092	hypothetical protein POPTR_0007s09840g [Populus trichocarpa]
c35158_g1_i1	0.0866676	1.18999	asparagine synthetase family protein [Populus trichocarpa]
c11788_g1_i1	4.079	21.3684	hypothetical protein CARUB_v10010474mg [Capsella rubella]
c13_g1_i1	0.621799	5.44384	nucleic acid binding protein, putative [Ricinus communis] &gt;gi|223527101|gb|EEF29282.1| nucleic acid binding protein, putative [Ricinus communis]
c18609_g1_i3	0.0868513	1.50518	0
c11405_g1_i1	8.64139	1.29727	0
c20523_g5_i1	1.025	0	polyprotein [Cherry virus A]
c301_g1_i2	0.196133	1.65521	Aspartic proteinase nepenthesin-2 precursor, putative [Ricinus communis] &gt;gi|223535541|gb|EEF37210.1| Aspartic proteinase nepenthesin-2 precursor, putative [Ricinus communis]
c2637_g1_i1	1.13811	9.29037	0
c13507_g1_i1	0.34907	3.21475	hypothetical protein POPTR_0008s11070g [Populus trichocarpa]
c15371_g2_i1	0.558584	4.09671	s-adenosylmethionine decarboxylase, putative [Ricinus communis] &gt;gi|223525991|gb|EEF28374.1| s-adenosylmethionine decarboxylase, putative [Ricinus communis]
c1561_g1_i1	0	1.47672	OBP2 precursor [Solenopsis invicta]
c16888_g3_i4	0	2.24528	0
c1840_g1_i1	0	1.86401	60S ribosomal protein L27a [Camponotus floridanus]
c21676_g1_i1	0	0.750132	Elongation factor 2 [Camponotus floridanus]
c26133_g1_i1	0	0.802537	C-1-tetrahydrofolate synthase, cytoplasmic [Camponotus floridanus]
c3191_g1_i1	0	0.760526	hypothetical protein SINV_12263 [Solenopsis invicta]
c35552_g1_i1	0	1.2731	0
c3806_g1_i1	0	0.993887	Acetyl-coenzyme A synthetase [Camponotus floridanus]
c520_g1_i1	0	3.09694	Glutathione S-transferase [Camponotus floridanus]
c8235_g1_i1	0	1.61955	0
c974_g1_i1	0	1.04653	hypothetical protein SINV_05072 [Solenopsis invicta]
c7376_g1_i1	5.58537	26.443	0
c7952_g1_i1	0.317613	2.55277	2-oxoglutarate (2OG) and Fe(II)-dependent oxygenase superfamily protein, putative [Theobroma cacao]
c13508_g2_i2	0.900882	5.97359	GATA transcription factor, putative [Ricinus communis] &gt;gi|223547996|gb|EEF49488.1| GATA transcription factor, putative [Ricinus communis]
c14336_g2_i1	0.226209	3.74988	predicted protein [Populus trichocarpa]
c18815_g1_i1	4.9309	17.386	conserved hypothetical protein [Ricinus communis] &gt;gi|223529318|gb|EEF31286.1| conserved hypothetical protein [Ricinus communis]
c14733_g1_i2	0	3.79637	0
c17445_g1_i3	0	1.86864	0
c1371_g1_i1	0.918143	10.1467	0
c29825_g1_i1	48.608	13.765	0
c16395_g1_i1	6.53124	23.7545	Chaperone protein dnaJ 8, chloroplast precursor, putative [Ricinus communis] &gt;gi|223547748|gb|EEF49240.1| Chaperone protein dnaJ 8, chloroplast precursor, putative [Ricinus communis]
c15371_g1_i1	0	4.18403	predicted protein [Populus trichocarpa]
c16766_g2_i1	0	1.86982	0
c21123_g1_i2	0.389099	5.47283	0
c2190_g1_i1	0	1.56027	0
c23275_g1_i1	0	2.40474	60S ribosomal protein L27 [Camponotus floridanus]
c26366_g1_i1	0	2.12054	40S ribosomal protein S23 [Camponotus floridanus] &gt;gi|307204327|gb|EFN83082.1| 40S ribosomal protein S23 [Harpegnathos saltator] &gt;gi|307204343|gb|EFN83098.1| 40S ribosomal protein S23 [Harpegnathos saltator] &gt;gi|332025138|gb|EGI65318.1| 40S ribosomal protein S23 [Acromyrmex echinatior]
c2972_g1_i1	0	0.891154	Arginine kinase [Harpegnathos saltator]
c30687_g1_i1	0	1.11607	60S acidic ribosomal protein P0 [Camponotus floridanus]
c37019_g1_i1	0	1.82591	0
c6419_g1_i1	0	1.22607	0
c9003_g1_i1	0	1.52957	hypothetical protein ARALYDRAFT_476499 [Arabidopsis lyrata subsp. lyrata] &gt;gi|297333336|gb|EFH63754.1| hypothetical protein ARALYDRAFT_476499 [Arabidopsis lyrata subsp. lyrata]
c9152_g1_i1	1.00184	0	polyprotein [Cherry virus A]
c9866_g1_i1	0	1.50733	0
c5637_g1_i2	7.01943	25.7253	0
c7289_g1_i1	2.81505	0.176762	0
c13329_g3_i1	0.0497536	2.1494	0
c35084_g1_i1	15.182	49.5718	conserved hypothetical protein [Ricinus communis] &gt;gi|223546661|gb|EEF48159.1| conserved hypothetical protein [Ricinus communis]
c9208_g1_i1	1.08915	5.98951	conserved hypothetical protein [Ricinus communis] &gt;gi|223545794|gb|EEF47298.1| conserved hypothetical protein [Ricinus communis]
c10722_g1_i1	2.30984	10.9033	0
c16871_g1_i1	35.9074	113.361	Ubiquitin 4, putative isoform 1 [Theobroma cacao] &gt;gi|508714204|gb|EOY06101.1| Ubiquitin 4, putative isoform 1 [Theobroma cacao] &gt;gi|508714205|gb|EOY06102.1| Ubiquitin 4, putative isoform 1 [Theobroma cacao]
c14782_g1_i1	34.7009	110.092	predicted protein [Populus trichocarpa]
c21241_g2_i4	1.07604	5.8211	0
c5469_g1_i1	63.6026	201.75	predicted protein [Populus trichocarpa] &gt;gi|222858920|gb|EEE96467.1| Sorbitol Dehydrogenase family protein [Populus trichocarpa]
c13379_g1_i1	0.196509	2.43493	0
c10181_g1_i1	0.298115	3.14482	0
c10915_g1_i1	0.148148	1.56282	DNA binding protein, putative [Ricinus communis] &gt;gi|223550993|gb|EEF52479.1| DNA binding protein, putative [Ricinus communis]
c14143_g2_i1	3.45987	0.496575	flowering locus C [Betula platyphylla]
c33040_g1_i1	0.366027	3.86123	0
c12478_g1_i4	0.0600985	1.47929	0
c9907_g1_i1	0.152596	3.75607	0
c12720_g1_i1	0.221891	2.07322	WRKY transcription factor 23 [Jatropha curcas]
c12107_g1_i1	1.64521	7.18374	predicted protein [Populus trichocarpa]
c29282_g1_i1	0.826275	4.02296	hypothetical protein POPTR_0016s03160g [Populus trichocarpa]
c10220_g1_i1	0	1.91319	0
c12710_g2_i1	0.272101	1.66126	NADH dehydrogenase subunit 4 [Hevea brasiliensis] &gt;gi|308523554|gb|ADO33604.1| NADH dehydrogenase subunit 4 [Hevea brasiliensis]
c13296_g1_i1	0.119278	1.82749	0
c20532_g1_i5	0	0.182758	conserved hypothetical protein [Ricinus communis] &gt;gi|223534993|gb|EEF36676.1| conserved hypothetical protein [Ricinus communis]
c21425_g1_i1	0	1.75983	60S ribosomal protein L26 [Acromyrmex echinatior]
c21867_g1_i1	0	1.52457	0
c21995_g1_i1	0	1.08414	0
c26878_g1_i1	0	1.03678	0
c32217_g1_i1	0	1.42789	0
c32597_g1_i1	0	0.994512	Aminopeptidase N [Camponotus floridanus]
c33106_g1_i1	0	1.11582	hypothetical protein SINV_16043 [Solenopsis invicta]
c3617_g1_i2	0	1.11724	0
c8153_g1_i1	1.35725	0	0
c15436_g2_i1	0.107963	2.60322	0
c26621_g1_i1	0.0817807	1.9719	0
c7793_g1_i1	0.406924	4.19045	0
c10216_g1_i2	0.258662	3.43029	0
c1332_g1_i1	1.33981	6.12241	vesicle-associated membrane protein, putative [Ricinus communis] &gt;gi|223543949|gb|EEF45475.1| vesicle-associated membrane protein, putative [Ricinus communis]
c18587_g1_i1	30.2331	92.3884	aldose-1-epimerase, putative [Ricinus communis] &gt;gi|223529972|gb|EEF31898.1| aldose-1-epimerase, putative [Ricinus communis]
c14833_g1_i4	0	1.2153	OBP16 precursor [Solenopsis invicta]
c19332_g1_i1	0	0.306122	Dehydration-responsive element-binding protein 2C, putative [Ricinus communis] &gt;gi|223539925|gb|EEF41503.1| Dehydration-responsive element-binding protein 2C, putative [Ricinus communis]
c8287_g1_i1	0	0.639152	predicted protein [Populus trichocarpa]
c15310_g1_i1	0.345756	4.05266	0
c15522_g1_i3	1.18417	8.80375	0
c11836_g1_i2	1.31111	6.61752	PREDICTED: remorin-like [Cucumis sativus]
c15487_g1_i1	1.05447	4.97099	cinnamoyl-CoA reductase, putative [Ricinus communis] &gt;gi|223541444|gb|EEF42994.1| cinnamoyl-CoA reductase, putative [Ricinus communis]
c5003_g1_i1	3.08166	15.2692	0
c15482_g1_i1	7.86386	27.1976	conserved hypothetical protein [Ricinus communis] &gt;gi|223537252|gb|EEF38884.1| conserved hypothetical protein [Ricinus communis]
c20588_g1_i2	0.0542728	0.576421	phosphoprotein phosphatase, putative [Ricinus communis] &gt;gi|223542085|gb|EEF43629.1| phosphoprotein phosphatase, putative [Ricinus communis]
c10554_g1_i1	0	1.0408	Protein G12 [Camponotus floridanus]
c14833_g1_i1	0	2.12731	OBP16 precursor [Solenopsis invicta]
c16436_g1_i1	1.93628	7.63021	conserved hypothetical protein [Ricinus communis] &gt;gi|223543150|gb|EEF44682.1| conserved hypothetical protein [Ricinus communis]
c18196_g6_i1	0	1.89693	0
c21710_g1_i1	0	1.56813	hypothetical protein SINV_10702 [Solenopsis invicta]
c24596_g1_i1	0	1.13398	0
c29875_g1_i1	0	1.84177	Thioredoxin-2 [Acromyrmex echinatior]
c32283_g1_i1	0	1.28235	Cytochrome P450 4g15 [Camponotus floridanus]
c32535_g1_i1	0	1.0278	0
c32902_g1_i1	0	1.63998	odorant binding protein 1 [Laodelphax striatella]
c3471_g1_i1	0	2.17796	0
c34999_g1_i1	0	1.09916	0
c3571_g2_i1	0	1.12777	0
c36285_g1_i1	0	0.960641	Inositol oxygenase [Camponotus floridanus]
c5209_g1_i1	2.38963	10.2033	0
c6148_g1_i1	0	0.982422	0
c7565_g2_i1	0	1.1661	PREDICTED: hypothetical protein LOC100648739 [Bombus terrestris]
c82_g1_i1	0	0.918827	putative elongation factor 1-alpha [Homalodisca vitripennis] &gt;gi|45387425|gb|AAS60203.1| putative elongation factor 1-alpha [Oncometopia nigricans]
c9115_g1_i1	1.71213	6.65751	basic 7S globulin 2 precursor small subunit, putative [Ricinus communis] &gt;gi|223543797|gb|EEF45325.1| basic 7S globulin 2 precursor small subunit, putative [Ricinus communis]
c17405_g1_i2	1.52907	7.43666	0
c18371_g3_i1	48.6715	144.476	0
c35241_g1_i1	0.244975	2.78935	conserved hypothetical protein [Ricinus communis] &gt;gi|223533966|gb|EEF35688.1| conserved hypothetical protein [Ricinus communis]
c18247_g1_i1	1.5564	7.74014	predicted protein [Populus trichocarpa] &gt;gi|118484537|gb|ABK94143.1| unknown [Populus trichocarpa]
c10329_g1_i1	2.0395	11.416	0
c18242_g1_i1	0.608443	3.40573	0
c21374_g1_i1	0.479206	3.0331	0
c15845_g1_i1	18.9729	55.8621	r2r3-myb transcription factor, putative [Ricinus communis] &gt;gi|223535761|gb|EEF37423.1| r2r3-myb transcription factor, putative [Ricinus communis]
c17046_g1_i2	0	1.11149	0
c30759_g1_i1	0.0728393	1.60995	0
c9848_g1_i1	0.0581165	1.28453	Pathogenesis-related thaumatin superfamily protein [Theobroma cacao]
c10151_g1_i1	0.41252	3.01954	0
c11701_g2_i1	0.50234	4.79452	0
c14814_g1_i1	0.463945	4.42806	0
c31165_g1_i1	0.515373	4.91891	0
c21087_g1_i2	0.0349741	1.30008	0
c16238_g2_i1	0.383589	2.24805	predicted protein [Populus trichocarpa] &gt;gi|222848804|gb|EEE86351.1| hypothetical protein POPTR_0004s09470g [Populus trichocarpa]
c13386_g1_i1	2.19551	8.32568	transcription factor, putative [Ricinus communis] &gt;gi|223548485|gb|EEF49976.1| transcription factor, putative [Ricinus communis]
c13892_g1_i1	0	1.4203	0
c16766_g1_i2	0	0.991464	0
c19095_g1_i2	0	0.435099	magnesium transporter [Populus trichocarpa] &gt;gi|222851480|gb|EEE89027.1| magnesium transporter CorA-like family protein [Populus trichocarpa]
c21058_g2_i1	0	2.088	0
c21174_g1_i3	0	0.983847	0
c21575_g1_i1	0	0.991464	0
c21601_g1_i1	0	1.49201	60S ribosomal protein L22 [Camponotus floridanus]
c24316_g1_i1	0	1.67404	0
c2652_g1_i1	0	1.62793	0
c28202_g1_i1	0	2.6773	0
c32192_g1_i1	0	1.00442	vitellogenin [Cnaphalocrocis medinalis]
c32844_g1_i1	0	1.72284	0
c36434_g1_i1	0	1.38199	Major latex protein, putative [Ricinus communis] &gt;gi|223534685|gb|EEF36378.1| Major latex protein, putative [Ricinus communis]
c6271_g1_i1	0	1.32025	Ecdysteroid-regulated 16 kDa protein [Acromyrmex echinatior]
c6282_g1_i1	0	2.0545	0
c6602_g1_i1	0	1.65958	0
c6801_g1_i1	0	1.856	60S ribosomal protein L35 [Camponotus floridanus]
c5631_g1_i1	0.141527	1.31524	DNA binding protein, putative [Ricinus communis] &gt;gi|223530067|gb|EEF31988.1| DNA binding protein, putative [Ricinus communis]
c26237_g1_i1	1.87182	6.4775	predicted protein [Populus trichocarpa]
c14192_g1_i1	6.2931	21.2543	predicted protein [Populus trichocarpa] &gt;gi|222848816|gb|EEE86363.1| hypothetical protein POPTR_0004s09200g [Populus trichocarpa]
c9066_g1_i1	0.114049	1.54685	DNA binding protein, putative [Ricinus communis] &gt;gi|223536884|gb|EEF38522.1| DNA binding protein, putative [Ricinus communis]
c6627_g1_i1	0.922017	4.7474	unknown [Populus trichocarpa x Populus deltoides]
c11522_g2_i1	6.55454	21.0825	conserved hypothetical protein [Ricinus communis] &gt;gi|223541813|gb|EEF43361.1| conserved hypothetical protein [Ricinus communis]
c15912_g1_i1	0.267324	1.43878	ankyrin repeat-containing protein, putative [Ricinus communis] &gt;gi|223549468|gb|EEF50956.1| ankyrin repeat-containing protein, putative [Ricinus communis]
c21450_g1_i1	0.146068	1.56534	flavonol synthase, putative [Ricinus communis] &gt;gi|223546858|gb|EEF48355.1| flavonol synthase, putative [Ricinus communis]
c4997_g1_i1	0.417019	3.43553	conserved hypothetical protein [Ricinus communis] &gt;gi|223535585|gb|EEF37253.1| conserved hypothetical protein [Ricinus communis]
c8688_g1_i1	54.6428	156.392	conserved hypothetical protein [Ricinus communis] &gt;gi|223550615|gb|EEF52102.1| conserved hypothetical protein [Ricinus communis]
c3940_g1_i1	0.718082	3.94015	0
c7575_g1_i1	317.271	897.021	0
c10383_g1_i1	0	1.56317	0
c16089_g1_i1	0	0.541229	ubiquitin-protein ligase, putative [Ricinus communis] &gt;gi|223543231|gb|EEF44763.1| ubiquitin-protein ligase, putative [Ricinus communis]
c20523_g4_i2	0.375126	0	polyprotein [Cherry virus A]
c26227_g1_i1	0.304343	1.70718	Magnesium-chelatase subunit chl isoform 1 [Theobroma cacao]
c5106_g1_i1	0	3.18001	0
c1423_g1_i1	21.3459	61.0597	conserved hypothetical protein [Ricinus communis] &gt;gi|223544633|gb|EEF46149.1| conserved hypothetical protein [Ricinus communis]
c15436_g1_i1	0.284159	2.56937	0
c9591_g1_i1	0.668024	4.176	calcium ion binding protein, putative [Ricinus communis] &gt;gi|223528500|gb|EEF30528.1| calcium ion binding protein, putative [Ricinus communis]
c17866_g1_i2	9.04973	27.9413	Serine-rich protein-related [Theobroma cacao]
c7317_g2_i1	4.21428	14.2961	conserved hypothetical protein [Ricinus communis] &gt;gi|223539736|gb|EEF41317.1| conserved hypothetical protein [Ricinus communis]
c11536_g1_i1	10.4817	30.1226	predicted protein [Populus trichocarpa]
c18767_g1_i1	1.08177	4.89071	conserved hypothetical protein [Ricinus communis] &gt;gi|223536042|gb|EEF37700.1| conserved hypothetical protein [Ricinus communis]
c18057_g1_i1	39.9871	14.3096	alanine-glyoxylate aminotransferase, putative [Ricinus communis] &gt;gi|223529081|gb|EEF31063.1| alanine-glyoxylate aminotransferase, putative [Ricinus communis]
c12710_g1_i1	1.49424	4.86395	NADH dehydrogenase subunit 6 [Hevea brasiliensis] &gt;gi|308523557|gb|ADO33607.1| NADH dehydrogenase subunit 6 [Hevea brasiliensis]
c32471_g1_i1	1.8659	8.9565	predicted protein [Populus trichocarpa] &gt;gi|222853232|gb|EEE90779.1| Phytosulfokines 3 precursor family protein [Populus trichocarpa]
c6455_g1_i1	0.794389	3.40727	beta-glucosidase, putative [Ricinus communis] &gt;gi|223547348|gb|EEF48843.1| beta-glucosidase, putative [Ricinus communis]
c11103_g1_i1	0	1.49895	Fructose-bisphosphate aldolase [Camponotus floridanus]
c12051_g1_i1	0.0849603	1.70714	Calcium-binding protein, putative [Ricinus communis] &gt;gi|223531510|gb|EEF33341.1| Calcium-binding protein, putative [Ricinus communis]
c12085_g1_i1	0.443691	2.84174	predicted protein [Populus trichocarpa] &gt;gi|222849553|gb|EEE87100.1| hypothetical protein POPTR_0009s09890g [Populus trichocarpa]
c1488_g1_i1	0	0.648047	hypothetical protein PRUPE_ppa026157mg, partial [Prunus persica]
c1546_g2_i1	0	0.808957	0
c16965_g1_i2	0	0.707837	0
c1831_g1_i1	0	1.28327	0
c2615_g1_i1	11.4022	34.8013	0
c26537_g1_i1	0	1.33365	0
c29693_g1_i1	0	0.984138	cuticular protein 14 precursor [Apis mellifera]
c35344_g1_i1	0	1.29257	0
c35582_g1_i1	0	1.02514	cytochrome P450, putative [Ricinus communis] &gt;gi|223551199|gb|EEF52685.1| cytochrome P450, putative [Ricinus communis]
c36795_g1_i1	0	1.28327	40S ribosomal protein S3a [Coptotermes formosanus]
c37017_g1_i1	0	1.34877	0
c3860_g1_i1	0	1.26507	60S ribosomal protein L9 [Acromyrmex echinatior]
c4945_g1_i1	0	1.08435	0
c5607_g1_i1	0	1.80177	60S acidic ribosomal protein P2 [Camponotus floridanus]
c12843_g2_i1	0.613815	4.14057	0
c29742_g1_i1	4.15961	13.9858	0
c8279_g1_i1	0.581165	3.92033	0
c12719_g1_i1	20.5397	58.365	0
c18094_g1_i1	3.40808	11.6063	Cold-regulated 413-plasma membrane 2 isoform 1 [Theobroma cacao] &gt;gi|508699356|gb|EOX91252.1| Cold-regulated 413-plasma membrane 2 isoform 1 [Theobroma cacao]
c19479_g2_i1	16.2311	45.7519	0
c8525_g1_i1	17.6432	50.3502	predicted protein [Populus trichocarpa] &gt;gi|222864962|gb|EEF02093.1| hypothetical protein POPTR_0010s13040g [Populus trichocarpa]
c14448_g2_i1	22.1024	7.21112	predicted protein [Populus trichocarpa] &gt;gi|222845111|gb|EEE82658.1| hypothetical protein POPTR_0001s13520g [Populus trichocarpa]
c8378_g1_i1	4.66893	14.0722	galactokinase, putative [Ricinus communis] &gt;gi|223541568|gb|EEF43117.1| galactokinase, putative [Ricinus communis]
c32271_g1_i1	0.128389	1.61236	trehalose-6-phosphate synthase, putative [Ricinus communis] &gt;gi|223538549|gb|EEF40154.1| trehalose-6-phosphate synthase, putative [Ricinus communis]
c5959_g1_i1	0.0822733	1.03322	0
c623_g1_i1	0.133732	1.67946	predicted protein [Populus trichocarpa]
c8436_g2_i1	0.10288	1.29201	SCL domain class transcription factor [Theobroma cacao]
c12091_g1_i1	327.452	982.747	conserved hypothetical protein [Ricinus communis] &gt;gi|223551108|gb|EEF52594.1| conserved hypothetical protein [Ricinus communis]
c10390_g1_i1	3.03497	14.0096	Octicosapeptide/Phox/Bem1p family protein [Theobroma cacao]
c14468_g2_i1	182.479	502.69	0
c16280_g1_i1	0.80527	4.23932	glutathione-s-transferase theta, gst, putative [Ricinus communis] &gt;gi|223528476|gb|EEF30505.1| glutathione-s-transferase theta, gst, putative [Ricinus communis]
c14658_g2_i1	1.40287	6.63258	conserved hypothetical protein [Ricinus communis] &gt;gi|223542074|gb|EEF43618.1| conserved hypothetical protein [Ricinus communis]
c15568_g1_i2	0	2.45899	0
c18071_g1_i2	0	0.774332	hypothetical protein PRUPE_ppa012249mg [Prunus persica]
c19084_g2_i4	0	1.06201	0
c6035_g1_i1	4.85248	15.4641	GMP synthase [glutamine-hydrolyzing] subunit A, putative [Ricinus communis] &gt;gi|223532170|gb|EEF33975.1| GMP synthase [glutamine-hydrolyzing] subunit A, putative [Ricinus communis]
c17407_g2_i2	0.143272	0.813265	PREDICTED: photosystem II CP47 chlorophyll apoprotein-like [Solanum lycopersicum]
c183_g1_i2	0.0720706	1.37574	conserved hypothetical protein [Ricinus communis] &gt;gi|223549874|gb|EEF51362.1| conserved hypothetical protein [Ricinus communis]
c18555_g1_i1	0.509941	2.00797	cellulose synthase-like protein [Populus tomentosa]
c2880_g1_i1	0.104056	1.9863	0
c35272_g1_i1	0.120065	2.29189	0
c17407_g2_i3	0.124102	0.935108	0
c1961_g1_i1	1.53657	5.57564	hypothetical protein POPTR_0005s07810g [Populus trichocarpa]
c14807_g1_i1	1.02459	4.39826	DNA binding protein, putative [Ricinus communis] &gt;gi|223548700|gb|EEF50190.1| DNA binding protein, putative [Ricinus communis]
c3741_g1_i1	0.652942	3.41662	predicted protein [Populus trichocarpa] &gt;gi|222851308|gb|EEE88855.1| hypothetical protein POPTR_0008s12610g [Populus trichocarpa]
c20379_g1_i1	152.796	450.954	conserved hypothetical protein [Ricinus communis] &gt;gi|223535947|gb|EEF37606.1| conserved hypothetical protein [Ricinus communis]
c15526_g1_i1	46.9655	125.245	predicted protein [Populus trichocarpa] &gt;gi|222861306|gb|EEE98848.1| armadillo/beta-catenin repeat family protein [Populus trichocarpa]
c21491_g1_i1	55.5417	20.5181	conserved hypothetical protein [Ricinus communis] &gt;gi|223541373|gb|EEF42924.1| conserved hypothetical protein [Ricinus communis]
c14128_g1_i2	0.459368	3.05309	cytoplasmic dynein light chain, putative [Ricinus communis] &gt;gi|223544936|gb|EEF46451.1| cytoplasmic dynein light chain, putative [Ricinus communis]
c1453_g1_i1	0	1.47672	ribosomal subunit S24e [Lygus lineolaris]
c16832_g3_i1	2.82566	0	0
c17551_g1_i4	0	0.646335	0
c19034_g1_i1	0	0.691823	protein binding protein, putative [Ricinus communis] &gt;gi|223538695|gb|EEF40296.1| protein binding protein, putative [Ricinus communis]
c20130_g1_i1	0.0561166	0.676544	Protein AFR, putative [Ricinus communis] &gt;gi|223545982|gb|EEF47485.1| Protein AFR, putative [Ricinus communis]
c21098_g1_i3	0	0.332466	serine-threonine protein kinase, plant-type, putative [Ricinus communis] &gt;gi|223544951|gb|EEF46466.1| serine-threonine protein kinase, plant-type, putative [Ricinus communis]
c22235_g1_i1	0	1.54243	40S ribosomal protein S18 [Camponotus floridanus]
c2290_g1_i1	0	1.41943	0
c23903_g1_i1	0	0.900979	0
c23931_g1_i1	0	0.955901	0
c2570_g1_i1	0	1.08503	hypothetical protein PRUPE_ppa004036mg [Prunus persica]
c27140_g1_i1	0	0.88882	Sequestosome-1 [Camponotus floridanus]
c27696_g1_i1	0	0.900979	Myosin heavy chain, muscle [Camponotus floridanus]
c29156_g1_i1	0	1.20847	40S ribosomal protein S11 [Camponotus floridanus] &gt;gi|307200299|gb|EFN80564.1| 40S ribosomal protein S11 [Harpegnathos saltator] &gt;gi|332026047|gb|EGI66198.1| 40S ribosomal protein S11 [Acromyrmex echinatior] &gt;gi|332026048|gb|EGI66199.1| 40S ribosomal protein S11 [Acromyrmex echinatior]
c29349_g1_i1	0	0.650806	hypothetical protein SINV_00390 [Solenopsis invicta]
c30108_g1_i1	0	0.925022	PREDICTED: monocopper oxidase-like protein SKU5-like, partial [Cucumis sativus]
c31763_g1_i1	0	2.0975	U6 snRNA-associated Sm-like protein LSm6 [Acromyrmex echinatior]
c34163_g1_i1	0	1.37212	60S ribosomal protein L21 [Camponotus floridanus]
c35239_g1_i1	0	0.882863	Glutamate-gated kainate-type ion channel receptor subunit glur5, putative [Theobroma cacao]
c3664_g1_i1	0	0.843298	Phospholipase B1, membrane-associated [Camponotus floridanus]
c411_g1_i1	0	1.38656	0
c4133_g1_i1	0	1.32252	0
c6983_g1_i1	0	1.28135	putative odorant binding protein precursor [Nylanderia nr. pubens LZ-2010] &gt;gi|323320810|gb|ADX36427.1| putative odorant binding protein [Nylanderia nr. pubens LZ-2010] &gt;gi|334262740|gb|AEG74452.1| putative odorant-binding protein precursor [Nylanderia nr. pubens LZ-2011]
c7718_g1_i1	0	1.78972	60S acidic ribosomal protein P1-like protein [Maconellicoccus hirsutus]
c10441_g1_i1	2.6014	8.80355	0
c13025_g1_i1	0.75391	3.78716	0
c20840_g1_i2	8.07626	2.81854	grr1, plant, putative [Ricinus communis] &gt;gi|223536294|gb|EEF37946.1| grr1, plant, putative [Ricinus communis]
c12467_g1_i1	5.11471	15.8531	hypothetical protein POPTR_0010s20230g [Populus trichocarpa]
c17770_g1_i2	0.196792	2.0562	chloroplast ferritin 2 precursor [Jatropha curcas]
c13616_g1_i1	9.56609	2.54169	0
c12064_g2_i1	0.692487	3.94242	0
c16256_g1_i1	1.23224	4.88322	predicted protein [Populus trichocarpa] &gt;gi|550312455|gb|ERP48540.1| hypothetical protein POPTR_0021s00760g [Populus trichocarpa]
c8780_g1_i1	0.227623	2.1344	hypothetical protein RCOM_0658430 [Ricinus communis] &gt;gi|223534149|gb|EEF35865.1| hypothetical protein RCOM_0658430 [Ricinus communis]
c20030_g2_i1	1.28038	4.45384	conserved hypothetical protein [Ricinus communis] &gt;gi|223547764|gb|EEF49256.1| conserved hypothetical protein [Ricinus communis]
c32638_g1_i1	33.6135	88.8376	conserved hypothetical protein [Ricinus communis] &gt;gi|223542977|gb|EEF44513.1| conserved hypothetical protein [Ricinus communis]
c16598_g1_i2	0.343695	1.49933	conserved hypothetical protein [Ricinus communis] &gt;gi|223531493|gb|EEF33325.1| conserved hypothetical protein [Ricinus communis]
c11205_g1_i1	1.82887	5.44886	hypothetical protein POPTR_0007s06560g [Populus trichocarpa]
c11296_g1_i1	8.42639	2.5207	NAC domain protein, IPR003441 [Populus trichocarpa] &gt;gi|222852848|gb|EEE90395.1| hypothetical protein POPTR_0007s04780g [Populus trichocarpa]
c15359_g2_i1	0.177946	3.21799	0
c27447_g1_i1	0.0611752	1.1063	beta-ketoacyl-coa synthase family protein [Populus trichocarpa] &gt;gi|222865710|gb|EEF02841.1| hypothetical protein POPTR_0018s01300g [Populus trichocarpa]
c3125_g1_i1	0.338054	2.44535	predicted protein [Populus trichocarpa] &gt;gi|222867654|gb|EEF04785.1| hypothetical protein POPTR_0016s13320g [Populus trichocarpa]
c19792_g1_i3	0.590515	2.46967	AP2/ERF domain-containing transcription factor [Populus trichocarpa] &gt;gi|222856547|gb|EEE94094.1| hypothetical protein POPTR_0005s07900g [Populus trichocarpa]
c17126_g1_i1	0.295295	1.44914	DNA binding protein, putative [Ricinus communis] &gt;gi|223547365|gb|EEF48860.1| DNA binding protein, putative [Ricinus communis]
c16991_g1_i1	0.265192	3.06395	0
c18242_g2_i2	2.48639	9.09986	0
c18367_g1_i1	0.980652	3.46033	polygalacturonase, putative [Ricinus communis] &gt;gi|223534031|gb|EEF35751.1| polygalacturonase, putative [Ricinus communis]
c14938_g1_i1	16.648	5.97588	laccase, putative [Ricinus communis] &gt;gi|223540267|gb|EEF41838.1| laccase, putative [Ricinus communis]
c15425_g1_i1	0.324623	2.00343	Mitogen-activated protein kinase kinase kinase, putative [Ricinus communis] &gt;gi|223530601|gb|EEF32478.1| Mitogen-activated protein kinase kinase kinase, putative [Ricinus communis]
c10165_g1_i1	1.25253	6.09829	0
c4290_g1_i1	3.5481	0.735567	Ethylene-responsive transcription factor 1B, putative [Ricinus communis] &gt;gi|223528856|gb|EEF30858.1| Ethylene-responsive transcription factor 1B, putative [Ricinus communis]
c13813_g1_i1	3.491	12.56	0
c1470_g1_i1	1.26849	5.86229	0
c21823_g1_i1	3.3042	15.2703	0
c24205_g1_i1	6.46286	1.2251	0
c12257_g1_i1	0.691513	6.25268	0
c15632_g1_i1	5.272	16.8491	0
c20173_g1_i2	0.203709	1.0233	hypothetical protein POPTR_0001s39270g [Populus trichocarpa]
c10150_g1_i2	0	0.249889	conserved hypothetical protein [Ricinus communis] &gt;gi|223544623|gb|EEF46139.1| conserved hypothetical protein [Ricinus communis]
c11701_g1_i1	0	1.09769	0
c13569_g1_i1	0.254386	1.9807	0
c14485_g1_i2	0	1.54407	0
c14930_g1_i1	1.82533	6.94245	conserved hypothetical protein [Ricinus communis] &gt;gi|223525875|gb|EEF28298.1| conserved hypothetical protein [Ricinus communis]
c17348_g1_i2	0.0248316	0.723479	0
c1883_g1_i1	0	0.93747	0
c21110_g1_i2	2.19924	6.43684	nucleobase ascorbate transporter [Populus trichocarpa] &gt;gi|222850061|gb|EEE87608.1| xanthine/uracil permease family protein [Populus trichocarpa]
c21839_g1_i1	0	2.00575	0
c23568_g1_i1	7.45871	20.5613	unknown [Populus trichocarpa]
c24_g1_i1	0	1.10776	0
c24115_g1_i1	0	0.940391	0
c25203_g1_i1	0	1.69112	conserved hypothetical protein [Ricinus communis] &gt;gi|223535046|gb|EEF36728.1| conserved hypothetical protein [Ricinus communis]
c25377_g1_i1	2.795	0	0
c2594_g1_i1	0	1.86914	0
c27407_g1_i1	0	2.88866	0
c27532_g1_i1	0	0.886536	kinase, putative [Ricinus communis] &gt;gi|223548856|gb|EEF50345.1| kinase, putative [Ricinus communis]
c27962_g1_i1	0	0.878793	0
c29018_g1_i1	0	1.02327	ribosoaml protein S2 [Drosophila melanogaster]
c32384_g1_i1	0	1.25516	Ubiquitin [Camponotus floridanus]
c32951_g1_i1	0	1.369	60S ribosomal protein L31 [Camponotus floridanus]
c33805_g1_i1	0	1.80218	0
c35577_g1_i1	0	2.26966	Circadian clock-controlled protein [Camponotus floridanus]
c35609_g1_i1	0	1.52843	hypothetical protein SINV_01078 [Solenopsis invicta]
c35732_g1_i1	1.14244	0	polyprotein [Cherry virus A]
c3598_g1_i1	0	0.931683	0
c36550_g1_i1	0	1.56003	0
c4425_g1_i1	0	0.749046	Aminopeptidase N [Camponotus floridanus]
c5286_g2_i1	0	0.989723	0
c6045_g1_i1	0	1.4478	S25e ribosomal protein [Platystomos albinus]
c6257_g1_i1	0	1.34461	40S ribosomal protein S15 [Camponotus floridanus]
c7245_g1_i1	0	1.27639	hypothetical protein YQE_08007, partial [Dendroctonus ponderosae]
c9125_g1_i2	0	0.907866	0
c16984_g1_i1	23.6089	60.9771	predicted protein [Populus trichocarpa] &gt;gi|222852239|gb|EEE89786.1| RING-H2 zinc finger protein RHA2a [Populus trichocarpa]
c8414_g2_i1	32.6174	83.7517	predicted protein [Populus trichocarpa] &gt;gi|118486927|gb|ABK95297.1| unknown [Populus trichocarpa] &gt;gi|222846119|gb|EEE83666.1| hypothetical protein POPTR_0001s37520g [Populus trichocarpa]
c26503_g1_i1	2.56227	8.35412	conserved hypothetical protein [Ricinus communis] &gt;gi|223541772|gb|EEF43320.1| conserved hypothetical protein [Ricinus communis]
c29601_g1_i1	0.131163	1.44953	predicted protein [Populus trichocarpa] &gt;gi|222850023|gb|EEE87570.1| harpin-induced family protein [Populus trichocarpa]
c37058_g1_i1	0.273147	3.01865	transcription factor ERF [Medicago truncatula] &gt;gi|124361009|gb|ABN08981.1| Pathogenesis-related transcriptional factor and ERF [Medicago truncatula] &gt;gi|148540331|gb|ABQ85894.1| ERF transcription factor [Medicago truncatula] &gt;gi|291094390|gb|ABW06102.2| ERN1 [Medicago truncatula]
c20684_g1_i2	15.4363	6.02463	predicted protein [Populus trichocarpa] &gt;gi|550341451|gb|ERP62480.1| lecithin:cholesterol acyltransferase family protein [Populus trichocarpa]
c20326_g1_i3	0.11234	0.919043	flavonoid 3-hydroxylase, putative [Ricinus communis] &gt;gi|223549148|gb|EEF50637.1| flavonoid 3-hydroxylase, putative [Ricinus communis]
c9394_g1_i1	0.914848	7.48427	0
c33441_g1_i1	0.0946785	1.61705	0
c3078_g1_i1	1.13861	0.214486	hypothetical protein [Oryza sativa Japonica Group]
c30143_g1_i1	28.8009	73.0079	conserved hypothetical protein [Ricinus communis] &gt;gi|223536912|gb|EEF38550.1| conserved hypothetical protein [Ricinus communis]
c13964_g1_i1	1.23827	5.30551	predicted protein [Populus trichocarpa] &gt;gi|222848831|gb|EEE86378.1| putative calmodulin-related family protein [Populus trichocarpa]
c14151_g1_i1	98.5246	39.6445	conserved hypothetical protein [Ricinus communis] &gt;gi|223540014|gb|EEF41592.1| conserved hypothetical protein [Ricinus communis]
c15192_g1_i1	0.676108	3.46425	conserved hypothetical protein [Ricinus communis] &gt;gi|223545778|gb|EEF47282.1| conserved hypothetical protein [Ricinus communis]
c18560_g1_i1	1.64547	5.35621	homeobox protein knotted-1, putative [Ricinus communis] &gt;gi|223537258|gb|EEF38890.1| homeobox protein knotted-1, putative [Ricinus communis]
c18729_g1_i1	1.57703	5.09159	nonsense-mediated mRNA decay protein, putative [Ricinus communis] &gt;gi|223526598|gb|EEF28848.1| nonsense-mediated mRNA decay protein, putative [Ricinus communis]
c23524_g1_i1	15.5376	41.9315	0
c29571_g1_i1	27.391	68.5675	Xyloglucan endotransglucosylase/hydrolase protein 2 precursor, putative [Ricinus communis] &gt;gi|223533097|gb|EEF34856.1| Xyloglucan endotransglucosylase/hydrolase protein 2 precursor, putative [Ricinus communis]
c11295_g2_i1	7.28393	20.4102	0
c15292_g1_i1	1.09992	4.86226	RING-H2 finger protein ATL2N, putative [Ricinus communis] &gt;gi|223532272|gb|EEF34075.1| RING-H2 finger protein ATL2N, putative [Ricinus communis]
c6730_g1_i1	0.082772	1.37212	protein with unknown function [Ricinus communis] &gt;gi|223531406|gb|EEF33240.1| protein with unknown function [Ricinus communis]
c27752_g1_i1	3.64197	12.3842	predicted protein [Populus trichocarpa] &gt;gi|550349487|gb|ERP66877.1| hypothetical protein POPTR_0001s41500g [Populus trichocarpa]
c21123_g1_i3	0	1.40216	0
c15081_g3_i1	1.73296	6.8813	AP2/ERF domain-containing transcription factor [Populus trichocarpa] &gt;gi|224089332|ref|XP_002308692.1| AP2/ERF domain-containing transcription factor [Populus trichocarpa] &gt;gi|222854667|gb|EEE92214.1| PPLZ02 family protein [Populus trichocarpa]
c16743_g1_i1	4.88616	13.5458	ring finger protein, putative [Ricinus communis] &gt;gi|223544045|gb|EEF45571.1| ring finger protein, putative [Ricinus communis]
c6420_g1_i1	13.8612	4.66299	conserved hypothetical protein [Ricinus communis] &gt;gi|223546053|gb|EEF47556.1| conserved hypothetical protein [Ricinus communis]
c29256_g1_i1	12.7448	5.01312	cation-transporting atpase plant, putative [Ricinus communis] &gt;gi|223543691|gb|EEF45219.1| cation-transporting atpase plant, putative [Ricinus communis]
c15653_g1_i1	3.01635	9.54027	0
c14429_g1_i1	8.00914	24.3798	0
c16837_g1_i2	3.57575	10.7524	chalcone isomerase [Populus trichocarpa] &gt;gi|118485652|gb|ABK94676.1| unknown [Populus trichocarpa] &gt;gi|222864298|gb|EEF01429.1| chalcone isomerase family protein [Populus trichocarpa]
c955_g1_i1	14.107	35.6626	0
c10456_g1_i1	0.326412	1.58006	conserved hypothetical protein [Ricinus communis] &gt;gi|223546567|gb|EEF48065.1| conserved hypothetical protein [Ricinus communis]
c18196_g1_i1	6.77588	2.26917	PREDICTED: uncharacterized protein LOC101267779 [Solanum lycopersicum]
c9171_g1_i1	0.211251	1.40077	conserved hypothetical protein [Ricinus communis] &gt;gi|223541712|gb|EEF43260.1| conserved hypothetical protein [Ricinus communis]
c14427_g1_i1	0.426238	2.60506	predicted protein [Populus trichocarpa] &gt;gi|222849921|gb|EEE87468.1| hydroxyproline-rich glycoprotein [Populus trichocarpa]
c1222_g1_i1	9.71632	2.68945	0
c5650_g1_i1	1.11646	0.154714	predicted protein [Populus trichocarpa] &gt;gi|222858984|gb|EEE96531.1| annexin-like family protein [Populus trichocarpa]
c35178_g1_i1	0.21614	1.16718	Major facilitator superfamily protein, putative [Theobroma cacao]
c35824_g1_i1	0.064044	1.02949	predicted protein [Populus trichocarpa] &gt;gi|222859764|gb|EEE97311.1| hypothetical protein POPTR_0011s03530g [Populus trichocarpa]
c10879_g1_i1	428.348	1112.7	0
c1099_g1_i1	2.1644	8.0022	0
c12662_g2_i1	2.38383	7.26473	conserved hypothetical protein [Ricinus communis] &gt;gi|223532373|gb|EEF34169.1| conserved hypothetical protein [Ricinus communis]
c12750_g1_i1	43.4685	106.08	Light-inducible protein CPRF-2, putative [Ricinus communis] &gt;gi|223529129|gb|EEF31109.1| Light-inducible protein CPRF-2, putative [Ricinus communis]
c13696_g1_i1	1.29221	4.61102	transcription initiation factor iib, putative [Ricinus communis] &gt;gi|223547429|gb|EEF48924.1| transcription initiation factor iib, putative [Ricinus communis]
c13904_g1_i1	2.03484	0.384818	0
c17215_g3_i1	1.48719	6.37498	0
c19945_g1_i2	0.619851	3.40434	conserved hypothetical protein [Ricinus communis] &gt;gi|223534251|gb|EEF35965.1| conserved hypothetical protein [Ricinus communis]
c20055_g1_i1	5.46295	15.4278	Xyloglucan endotransglucosylase/hydrolase protein 22 precursor, putative [Ricinus communis] &gt;gi|223534467|gb|EEF36169.1| Xyloglucan endotransglucosylase/hydrolase protein 22 precursor, putative [Ricinus communis]
c2126_g1_i1	0	1.4073	60S ribosomal protein L24 [Camponotus floridanus]
c21966_g1_i1	0	1.25594	hypothetical protein SINV_04528 [Solenopsis invicta]
c22335_g1_i1	1.13811	0	0
c22457_g1_i1	0	1.18031	hypothetical protein EAG_11437 [Camponotus floridanus]
c2262_g1_i1	0	1.62381	0
c23141_g1_i1	0	0.789707	hypothetical protein PRUPE_ppa019461mg, partial [Prunus persica]
c23378_g1_i1	0	0.954515	Putative beta-carotene-binding protein [Camponotus floridanus]
c23520_g1_i1	0	1.03167	0
c24683_g1_i1	0	1.16035	40S ribosomal protein S16 [Acromyrmex echinatior]
c25618_g1_i1	0	2.27737	0
c26639_g1_i1	0	0.91934	predicted protein [Populus trichocarpa] &gt;gi|550346297|gb|ERP64953.1| hypothetical protein POPTR_0001s02290g [Populus trichocarpa]
c27110_g1_i1	0	0.935002	ATPase subunit, putative [Riptortus pedestris]
c27180_g1_i1	0	0.983595	0
c27345_g1_i1	0	0.892433	lactoylglutathione lyase, putative [Ricinus communis] &gt;gi|223528865|gb|EEF30866.1| lactoylglutathione lyase, putative [Ricinus communis]
c30001_g1_i1	0	1.5417	0
c30066_g1_i1	16.6802	5.78118	0
c30239_g1_i1	0	1.29751	0
c30267_g1_i1	0	1.43302	40S ribosomal protein S17 [Solenopsis invicta]
c32652_g1_i1	8.58094	22.1471	conserved hypothetical protein [Ricinus communis] &gt;gi|223546669|gb|EEF48167.1| conserved hypothetical protein [Ricinus communis]
c32679_g1_i1	0.427684	1.83331	predicted protein [Populus trichocarpa] &gt;gi|116265936|gb|ABJ91216.1| CBL-interacting protein kinase 9 [Populus trichocarpa]
c32830_g1_i1	0	1.12699	0
c35315_g1_i1	0	1.08898	branched-chain amino acid aminotransferase, putative [Ricinus communis] &gt;gi|223550734|gb|EEF52220.1| branched-chain amino acid aminotransferase, putative [Ricinus communis]
c3540_g1_i1	0	1.45583	0
c35802_g1_i1	0	0.856234	40S ribosomal protein SA [Camponotus floridanus]
c36634_g1_i1	0	1.42188	0
c4214_g1_i1	0	0.816735	0
c6520_g1_i1	0	1.04343	0
c8020_g2_i1	0	1.02016	60S ribosomal protein L6 [Camponotus floridanus]
c983_g1_i1	0	2.06333	0
c23529_g1_i1	19.7905	7.48648	chalcone isomerase [Gossypium hirsutum]
c11170_g1_i1	6.03381	17.3511	conserved hypothetical protein [Ricinus communis] &gt;gi|223550006|gb|EEF51493.1| conserved hypothetical protein [Ricinus communis]
c32500_g1_i1	13.4335	34.9517	unknown [Lotus japonicus]
c16598_g1_i1	0.0596764	0.453946	conserved hypothetical protein [Ricinus communis] &gt;gi|223522479|gb|EEF26758.1| conserved hypothetical protein [Ricinus communis]
c15510_g1_i1	1.61044	5.31616	mitochondrial dicarboxylate carrier protein, putative [Ricinus communis] &gt;gi|223529751|gb|EEF31690.1| mitochondrial dicarboxylate carrier protein, putative [Ricinus communis]
c15728_g1_i2	0.0265966	0.694742	0
c33119_g1_i1	0.609534	3.215	nucleic acid binding protein, putative [Ricinus communis] &gt;gi|223527101|gb|EEF29282.1| nucleic acid binding protein, putative [Ricinus communis]
c12257_g2_i1	2.18149	7.28502	mads box protein, putative [Ricinus communis] &gt;gi|223533269|gb|EEF35022.1| mads box protein, putative [Ricinus communis]
c17563_g1_i1	0.268084	1.79557	hypothetical protein POPTR_0015s04970g [Populus trichocarpa]
c8490_g1_i2	40.0395	96.3947	conserved hypothetical protein [Ricinus communis] &gt;gi|223544727|gb|EEF46243.1| conserved hypothetical protein [Ricinus communis]
c14829_g1_i2	7.37715	2.39787	protein binding protein, putative [Ricinus communis] &gt;gi|223551449|gb|EEF52935.1| protein binding protein, putative [Ricinus communis]
c14302_g2_i1	0.283495	1.36713	gamma glutamyl transpeptidases, putative [Ricinus communis] &gt;gi|223546643|gb|EEF48141.1| gamma glutamyl transpeptidases, putative [Ricinus communis]
c26173_g1_i1	0.159502	1.60247	conserved hypothetical protein [Ricinus communis] &gt;gi|223532479|gb|EEF34269.1| conserved hypothetical protein [Ricinus communis]
c15901_g1_i1	2.48114	7.52271	MADS-box domain protein [Camellia sinensis]
c13077_g1_i1	16.9149	41.3058	predicted protein [Populus trichocarpa] &gt;gi|355477194|gb|AES12473.1| C2H2-type zinc finger protein 1 [Populus trichocarpa]
c19405_g4_i1	23.3234	9.48925	0
c12499_g1_i1	14.5433	37.3067	0
c30391_g1_i1	0.475039	3.81806	0
c19105_g3_i1	0.782324	2.85962	0
c19091_g1_i1	3.13023	8.1726	Xylem serine proteinase 1 precursor, putative [Ricinus communis] &gt;gi|223544752|gb|EEF46268.1| Xylem serine proteinase 1 precursor, putative [Ricinus communis]
c5335_g1_i1	2.80232	0.790845	hypothetical protein RCOM_1581540 [Ricinus communis] &gt;gi|223547533|gb|EEF49028.1| hypothetical protein RCOM_1581540 [Ricinus communis]
c17169_g1_i3	0	0.348765	NAC domain protein, IPR003441 [Theobroma cacao]
c19293_g1_i7	0	0.590491	0
c6833_g1_i1	1.97331	0	predicted protein [Populus trichocarpa]
c18551_g1_i1	0.821021	3.55322	retrotransposon protein, putative, unclassified [Oryza sativa Japonica Group]
c14090_g1_i1	14.6785	36.8035	conserved hypothetical protein [Ricinus communis] &gt;gi|223528245|gb|EEF30299.1| conserved hypothetical protein [Ricinus communis]
c9496_g1_i1	0.0425463	1.06863	0
c1506_g1_i1	0.138654	2.08952	0
c17985_g2_i1	34.3437	14.3066	predicted protein [Populus trichocarpa] &gt;gi|118483177|gb|ABK93493.1| unknown [Populus trichocarpa] &gt;gi|222854178|gb|EEE91725.1| UNCOUPLING family protein [Populus trichocarpa]
c21325_g1_i1	18.3009	46.3775	0
c24168_g1_i1	0.134225	2.02277	0
c27285_g1_i1	0.0902967	1.36078	0
c4794_g1_i1	0.124158	1.87107	0
c6604_g1_i1	1.72152	0.115304	predicted protein [Populus trichocarpa]
c12781_g1_i1	17.5227	42.0511	mitochondrial dicarboxylate carrier protein, putative [Ricinus communis] &gt;gi|223547109|gb|EEF48606.1| mitochondrial dicarboxylate carrier protein, putative [Ricinus communis]
c7704_g1_i1	18.5255	45.3705	hypothetical protein POPTR_0002s05730g [Populus trichocarpa]
c11714_g1_i1	52.5176	124.781	RAB6-interacting protein, putative [Ricinus communis] &gt;gi|223536803|gb|EEF38443.1| RAB6-interacting protein, putative [Ricinus communis]
c9536_g1_i1	9.2962	23.9255	0
c956_g1_i1	7.49743	18.9257	Polynucleotidyl transferase, ribonuclease H-like superfamily protein [Theobroma cacao]
c2289_g1_i1	2.94826	9.67015	unknown [Populus trichocarpa] &gt;gi|550333216|gb|ERP57674.1| hypothetical protein POPTR_0008s16470g [Populus trichocarpa]
c3004_g1_i1	10.9563	2.90476	0
c5175_g1_i1	1.37031	5.5986	0
c20711_g1_i2	7.70588	19.1607	Stromal membrane-associated protein, putative [Ricinus communis] &gt;gi|223529372|gb|EEF31337.1| Stromal membrane-associated protein, putative [Ricinus communis]
c6076_g1_i1	5.28123	1.14105	0
c17230_g1_i1	16.523	40.5509	conserved hypothetical protein [Ricinus communis] &gt;gi|223528160|gb|EEF30224.1| conserved hypothetical protein [Ricinus communis]
c949_g1_i1	1.10204	4.5869	0
c10505_g1_i1	180.611	77.5797	conserved hypothetical protein [Ricinus communis] &gt;gi|223550242|gb|EEF51729.1| conserved hypothetical protein [Ricinus communis]
c10134_g1_i1	45.3033	106.18	bromodomain-containing protein, putative [Ricinus communis] &gt;gi|223541189|gb|EEF42745.1| bromodomain-containing protein, putative [Ricinus communis]
c20109_g2_i3	2.19027	6.1188	Minor histocompatibility antigen H13, putative [Ricinus communis] &gt;gi|223549713|gb|EEF51201.1| Minor histocompatibility antigen H13, putative [Ricinus communis]
c12893_g1_i1	19.5526	7.7757	0
c13508_g1_i1	0.607959	3.22851	0
c10120_g1_i1	0.162427	1.25109	hypothetical protein POPTR_0006s05610g [Populus trichocarpa] &gt;gi|550335539|gb|ERP58834.1| hypothetical protein POPTR_0006s05610g [Populus trichocarpa]
c10147_g1_i1	0.794033	4.78645	0
c10298_g1_i1	0	0.946287	Regulatory protein NPR1, putative [Ricinus communis] &gt;gi|223540263|gb|EEF41835.1| Regulatory protein NPR1, putative [Ricinus communis]
c11042_g1_i1	0.109478	1.59484	0
c1125_g1_i1	0	1.65205	0
c11822_g1_i1	0.0913537	2.20273	predicted protein [Populus trichocarpa]
c13369_g1_i2	0.0577479	0.841255	0
c1381_g2_i1	0	0.619776	beta-glucosidase, putative [Ricinus communis] &gt;gi|223537632|gb|EEF39255.1| beta-glucosidase, putative [Ricinus communis]
c14124_g1_i1	0.0180952	0.263606	conserved hypothetical protein [Ricinus communis] &gt;gi|223549831|gb|EEF51319.1| conserved hypothetical protein [Ricinus communis]
c14201_g1_i1	1.72839	5.82955	0
c14506_g1_i1	2.27623	0	0
c14815_g1_i2	29.2829	68.0046	PREDICTED: zinc finger A20 and AN1 domain-containing stress-associated protein 5-like [Cucumis sativus] &gt;gi|449489065|ref|XP_004158204.1| PREDICTED: zinc finger A20 and AN1 domain-containing stress-associated protein 5-like [Cucumis sativus]
c14833_g1_i2	0	0.692793	OBP12 precursor [Solenopsis invicta]
c15128_g2_i1	17.4143	43.2505	0
c168_g1_i1	2.16593	0	conserved hypothetical protein [Ricinus communis] &gt;gi|223536655|gb|EEF38297.1| conserved hypothetical protein [Ricinus communis]
c16915_g2_i2	0.371629	0	0
c16918_g1_i1	1.96415	6.23569	AP2/ERF domain-containing transcription factor [Populus trichocarpa] &gt;gi|148372128|gb|ABQ62995.1| RAP2-like protein [Populus trichocarpa]
c17943_g1_i2	0.0366641	0.884048	conserved hypothetical protein [Ricinus communis] &gt;gi|223544264|gb|EEF45785.1| conserved hypothetical protein [Ricinus communis]
c18409_g1_i1	0	0.712787	0
c18450_g1_i3	0	0.259161	cysteine protease [Hevea brasiliensis]
c18912_g1_i3	0	0.904692	0
c19218_g1_i1	10.7668	25.3314	RNA-binding protein nob1, putative [Ricinus communis] &gt;gi|223549677|gb|EEF51165.1| RNA-binding protein nob1, putative [Ricinus communis]
c19309_g2_i1	0	1.68588	0
c20462_g1_i1	0.0504894	1.2174	conserved hypothetical protein [Ricinus communis] &gt;gi|223511360|gb|EEF23772.1| conserved hypothetical protein [Ricinus communis]
c20638_g1_i7	0.185534	0	conserved hypothetical protein [Ricinus communis] &gt;gi|223535988|gb|EEF37647.1| conserved hypothetical protein [Ricinus communis]
c2068_g1_i1	0	2.23512	0
c20776_g1_i2	6.72593	16.8183	ATP binding protein, putative [Ricinus communis] &gt;gi|223537162|gb|EEF38795.1| ATP binding protein, putative [Ricinus communis]
c21057_g1_i1	0	0.437909	conserved hypothetical protein [Ricinus communis] &gt;gi|223538705|gb|EEF40306.1| conserved hypothetical protein [Ricinus communis]
c2197_g1_i1	3.55892	0.715109	Calcium-binding site, putative [Theobroma cacao]
c23510_g1_i1	0	1.09042	60S ribosomal protein L34 [Camponotus floridanus]
c23742_g1_i1	0	1.03339	0
c23918_g1_i1	0.181252	1.09259	PREDICTED: uncharacterized protein LOC100248387 [Vitis vinifera]
c24347_g1_i1	0	1.55334	0
c24431_g1_i1	0	1.45711	0
c25536_g1_i1	0	1.29649	0
c26139_g1_i1	107.165	46.4703	Blue copper protein precursor, putative [Ricinus communis] &gt;gi|223539549|gb|EEF41137.1| Blue copper protein precursor, putative [Ricinus communis]
c26519_g1_i1	0	0.807127	Translocon-associated protein subunit delta [Camponotus floridanus]
c26824_g1_i1	0	0.95729	12 kDa FK506-binding protein [Camponotus floridanus]
c26884_g1_i1	0.198653	1.89601	0
c26960_g1_i1	0	0.660376	laccase, putative [Ricinus communis] &gt;gi|223533553|gb|EEF35293.1| laccase, putative [Ricinus communis]
c280_g1_i1	0	0.978142	0
c28025_g1_i1	0	1.13035	conserved hypothetical protein [Ricinus communis] &gt;gi|223551452|gb|EEF52938.1| conserved hypothetical protein [Ricinus communis]
c29042_g1_i1	0.583926	0	hypothetical protein POPTR_0019s09630g [Populus trichocarpa]
c29134_g1_i1	0	0.896482	0
c29226_g1_i1	0	0.8219	Protein lethal(2)essential for life [Camponotus floridanus]
c29511_g1_i1	0	1.22571	0
c29623_g1_i1	0	0.816465	0
c30196_g1_i1	0	1.66317	60S ribosomal protein L37a [Camponotus floridanus]
c32510_g1_i1	0	0.795429	60S ribosomal protein L19 [Harpegnathos saltator]
c33665_g1_i1	0	0.978142	0
c34835_g1_i1	0	1.19894	0
c35018_g1_i1	0	0.706669	Serine proteinase stubble [Camponotus floridanus]
c35943_g1_i1	0	0.620555	Serpin B10 [Acromyrmex echinatior]
c36879_g1_i1	0	1.0715	0
c37276_g1_i1	0	0.857572	Ecdysteroid-regulated 16 kDa protein [Camponotus floridanus]
c4587_g1_i1	0	1.17053	hypothetical protein SINV_12532 [Solenopsis invicta]
c5437_g1_i1	0	1.46576	0
c5825_g2_i1	0	0.66482	hypothetical protein EAG_14393 [Camponotus floridanus]
c5973_g1_i1	0	2.44535	0
c6103_g1_i1	0	0.713817	conserved hypothetical protein [Ricinus communis] &gt;gi|223546693|gb|EEF48191.1| conserved hypothetical protein [Ricinus communis]
c6195_g1_i1	0	0.691823	Aminopeptidase N [Acromyrmex echinatior]
c6255_g1_i1	7.90121	20.4655	conserved hypothetical protein [Ricinus communis] &gt;gi|223550775|gb|EEF52261.1| conserved hypothetical protein [Ricinus communis]
c6286_g1_i1	0	1.08325	0
c7198_g1_i1	0	1.0715	0
c7527_g1_i1	1.13287	0	0
c810_g1_i1	0	2.03276	0
c9025_g1_i1	0	0.741684	0
c9338_g1_i1	46.4405	20.0687	0
c9491_g1_i1	0	0.715886	Apolipoprotein D [Camponotus floridanus]
c18741_g1_i2	0.070802	0.254754	RNA polymerase beta&apos;&apos; subunit [Hevea brasiliensis] &gt;gi|308523496|gb|ADO33546.1| RNA polymerase beta&apos;&apos; subunit [Hevea brasiliensis]
c9015_g1_i2	1.35445	6.42589	0
c16100_g1_i2	0.312981	1.8009	0
c529_g1_i1	634.949	254.201	Polyphenol oxidase, chloroplast precursor, putative [Ricinus communis] &gt;gi|223541679|gb|EEF43227.1| Polyphenol oxidase, chloroplast precursor, putative [Ricinus communis]
c15669_g1_i1	6.9093	19.1124	0
c14625_g1_i1	3.12788	0.964526	ammonium transporter, putative [Ricinus communis] &gt;gi|223542798|gb|EEF44335.1| ammonium transporter, putative [Ricinus communis]
c8394_g2_i1	82.3474	189.97	0
c9482_g2_i1	6.12483	1.58798	0
c20620_g3_i1	2.58383	8.62208	0
c13650_g1_i2	0.973044	5.0276	0
c3689_g1_i1	0.294499	1.92318	0
c10952_g1_i1	0.549731	2.69245	0
c15602_g1_i1	7.98943	2.99243	conserved hypothetical protein [Ricinus communis] &gt;gi|223533607|gb|EEF35345.1| conserved hypothetical protein [Ricinus communis]
c18920_g1_i1	24.3242	10.5983	endo-glucanase 2 family protein [Populus trichocarpa]
c18463_g1_i1	20.0256	46.3015	golgi membrane protein sb140, putative [Ricinus communis] &gt;gi|223531822|gb|EEF33640.1| golgi membrane protein sb140, putative [Ricinus communis]
c21328_g1_i1	13.4464	32.3881	0
c16288_g1_i2	14.0931	5.59524	proteasome subunit alpha type, putative [Ricinus communis] &gt;gi|223544744|gb|EEF46260.1| proteasome subunit alpha type, putative [Ricinus communis]
c30122_g1_i1	0.0912012	1.28278	conserved hypothetical protein [Ricinus communis] &gt;gi|223536281|gb|EEF37933.1| conserved hypothetical protein [Ricinus communis]
c30292_g1_i1	0.0597697	0.840684	Photosystem I reaction center subunit II, chloroplast precursor, putative [Ricinus communis] &gt;gi|223543860|gb|EEF45386.1| Photosystem I reaction center subunit II, chloroplast precursor, putative [Ricinus communis]
c32950_g1_i1	0.078378	1.10242	0
c5914_g1_i1	0.0796348	1.12009	conserved hypothetical protein [Ricinus communis] &gt;gi|223551039|gb|EEF52525.1| conserved hypothetical protein [Ricinus communis]
c8381_g1_i1	0.119802	1.68505	0
c9293_g1_i1	0.0987875	1.38948	40S ribosomal protein S7 [Camponotus floridanus]
c5173_g1_i1	82.0727	36.432	Tetratricopetide-repeat thioredoxin-like 3, putative [Theobroma cacao]
c121_g1_i1	0.716666	0.0981836	predicted protein [Populus trichocarpa] &gt;gi|222855584|gb|EEE93131.1| agenet domain-containing family protein [Populus trichocarpa]
c15480_g1_i1	19.2554	7.92194	predicted protein [Populus trichocarpa]
c16964_g1_i1	93.0033	41.4389	diphosphomevelonate decarboxylase [Hevea brasiliensis]
c17701_g1_i2	1.87789	6.20882	PREDICTED: uncharacterized protein LOC101207081 [Cucumis sativus]
c1990_g1_i1	0.211469	1.55802	0
c20649_g5_i1	3.81281	10.7069	0
c4823_g1_i1	0.215927	1.59086	0
c8067_g2_i1	0.809326	0.110878	Receptor like protein 46, putative [Theobroma cacao]
c9814_g1_i1	0.323251	2.38158	0
c26802_g1_i1	1.01947	0.176591	geranylgeranyl reductase [Hevea brasiliensis]
c14159_g1_i1	19.9983	45.5738	Elongator complex protein, putative [Ricinus communis] &gt;gi|223550368|gb|EEF51855.1| Elongator complex protein, putative [Ricinus communis]
c14072_g1_i1	7.27211	2.31656	0
c10083_g2_i1	0.453357	4.09927	0
c17708_g1_i2	1.6341	0.424585	zinc/iron transporter, putative [Ricinus communis] &gt;gi|223544262|gb|EEF45783.1| zinc/iron transporter, putative [Ricinus communis]
c18815_g2_i1	7.40977	17.6941	conserved hypothetical protein [Ricinus communis] &gt;gi|223529318|gb|EEF31286.1| conserved hypothetical protein [Ricinus communis]
c22053_g1_i1	0.108177	0.978142	conserved hypothetical protein [Ricinus communis] &gt;gi|223541103|gb|EEF42659.1| conserved hypothetical protein [Ricinus communis]
c29132_g1_i1	1.14447	4.44596	0
c35314_g1_i1	0.554052	2.15234	predicted protein [Populus trichocarpa]
c19900_g1_i1	21.4513	9.19036	predicted protein [Populus trichocarpa] &gt;gi|222865719|gb|EEF02850.1| hypothetical protein POPTR_0018s01470g [Populus trichocarpa]
c32140_g1_i1	3.42037	0.967983	conserved hypothetical protein [Ricinus communis] &gt;gi|223529195|gb|EEF31170.1| conserved hypothetical protein [Ricinus communis]
c11316_g1_i2	0	0.802959	0
c12257_g2_i2	0	1.20548	0
c14833_g1_i3	0	0.663612	OBP12 precursor [Solenopsis invicta]
c15179_g3_i2	0	1.43104	0
c21048_g1_i1	1.29934	3.40698	helicase, putative [Ricinus communis] &gt;gi|223543967|gb|EEF45493.1| helicase, putative [Ricinus communis]
c341_g1_i2	0	1.06269	0
c9646_g1_i2	0	1.32534	predicted protein [Populus trichocarpa] &gt;gi|222853013|gb|EEE90560.1| hypothetical protein POPTR_0007s08580g [Populus trichocarpa]
c32589_g1_i1	5.99352	2.02362	0
c11440_g1_i1	1.86237	7.41497	0
c694_g1_i1	34.9375	14.8699	truncated hemoglobin [Populus tremula x Populus tremuloides]
c28997_g1_i1	0.123109	0.773023	predicted protein [Populus trichocarpa]
c1460_g1_i1	75.945	169.631	conserved hypothetical protein [Ricinus communis] &gt;gi|223545340|gb|EEF46845.1| conserved hypothetical protein [Ricinus communis]
c10635_g1_i1	2.83653	0.211095	ankyrin repeat-containing protein, putative [Ricinus communis] &gt;gi|223531452|gb|EEF33285.1| ankyrin repeat-containing protein, putative [Ricinus communis]
c11586_g2_i1	0.0966894	1.3114	0
c18583_g3_i1	113.206	51.0916	s-adenosylmethionine decarboxylase, putative [Ricinus communis] &gt;gi|223534688|gb|EEF36380.1| s-adenosylmethionine decarboxylase, putative [Ricinus communis]
c18780_g2_i1	5.02634	11.8756	predicted protein [Populus trichocarpa] &gt;gi|222847595|gb|EEE85142.1| early-responsive to dehydration stress family protein [Populus trichocarpa]
c20986_g1_i1	5.90981	13.5449	Auxin response factor 6 isoform 1 [Theobroma cacao]
c7619_g1_i1	0.849163	3.48361	0
c19684_g1_i4	0.070835	0.320246	cell wall-associated hydrolase, partial [Escherichia sp. 3_2_53FAA] &gt;gi|226903369|gb|EEH89628.1| LOW QUALITY PROTEIN: hypothetical protein ESAG_07153, partial [Escherichia sp. 3_2_53FAA]
c6832_g1_i1	9.85656	23.4486	malic enzyme, putative [Ricinus communis] &gt;gi|223546686|gb|EEF48184.1| malic enzyme, putative [Ricinus communis]
c12195_g1_i1	19.5028	7.253	0
c19058_g1_i1	4.6675	11.4921	cysteine protease [Salix matsudana]
c12959_g1_i1	54.8666	122.419	hypothetical protein POPTR_0009s13510g [Populus trichocarpa]
c12562_g1_i1	0.454577	1.66561	hypothetical protein POPTR_0001s47400g [Populus trichocarpa]
c12849_g1_i1	3.96751	1.34571	AP2 domain-containing transcription factor family protein [Populus trichocarpa]
c27362_g1_i1	0.812512	2.97712	Uncharacterized protein TCM_037833 [Theobroma cacao]
c13964_g2_i1	0.266671	1.76059	predicted protein [Populus trichocarpa] &gt;gi|222848831|gb|EEE86378.1| putative calmodulin-related family protein [Populus trichocarpa]
c2674_g1_i1	32.6166	73.5616	0
c12216_g1_i1	0.290582	1.63486	hypothetical protein POPTR_0008s13190g [Populus trichocarpa]
c15355_g1_i1	0.849603	3.67036	hypothetical protein POPTR_0006s12920g [Populus trichocarpa]
c15589_g1_i2	5.88962	2.28796	Basic helix-loop-helix DNA-binding family protein [Theobroma cacao]
c17711_g1_i3	3.94087	1.42793	predicted protein [Populus trichocarpa] &gt;gi|222853889|gb|EEE91436.1| POLLEN-PISTIL INTERACTION 2 family protein [Populus trichocarpa]
c3350_g1_i1	0.203235	1.14343	conserved hypothetical protein [Ricinus communis] &gt;gi|223545453|gb|EEF46958.1| conserved hypothetical protein [Ricinus communis]
c12925_g1_i1	1.92271	5.97905	0
c10341_g1_i1	0	1.18991	0
c1040_g1_i1	0.0811731	1.06018	trehalose-6-phosphate synthase, putative [Ricinus communis] &gt;gi|223538549|gb|EEF40154.1| trehalose-6-phosphate synthase, putative [Ricinus communis]
c10475_g1_i1	5.41826	15.2083	0
c10815_g2_i1	0.62079	3.82009	0
c11022_g1_i2	0.387443	2.72477	0
c11096_g1_i1	27.2511	10.6187	0
c11599_g1_i1	0	0.517779	Thylakoid lumenal 19 kDa protein, chloroplast precursor, putative [Ricinus communis] &gt;gi|223533893|gb|EEF35620.1| Thylakoid lumenal 19 kDa protein, chloroplast precursor, putative [Ricinus communis]
c11604_g1_i1	0	1.33054	0
c12065_g1_i3	0.0824804	0.580059	predicted protein [Populus trichocarpa]
c12129_g1_i1	13.0676	5.61895	mutt domain protein, putative [Ricinus communis] &gt;gi|223528925|gb|EEF30921.1| mutt domain protein, putative [Ricinus communis]
c12651_g1_i2	0	0.555794	0
c13110_g1_i1	0.934015	0.229381	PREDICTED: wall-associated receptor kinase-like 8-like [Vitis vinifera]
c13166_g1_i1	9.06409	2.70731	0
c13187_g1_i1	1.05057	4.42294	0
c14085_g1_i1	7.37065	2.46836	0
c16158_g1_i1	2.65071	0.748994	endonuclease [Helicobacter pylori] &gt;gi|393098676|gb|EJB99260.1| retrovirus-related Pol polyprotein LINE-1 [Helicobacter pylori Hp P-4]
c16222_g1_i1	0	0.688208	0
c16639_g1_i1	2.08315	5.87287	Nuc-1 negative regulatory protein preg, putative [Ricinus communis] &gt;gi|223548828|gb|EEF50317.1| Nuc-1 negative regulatory protein preg, putative [Ricinus communis]
c17072_g1_i1	0.0895565	0.764786	Myosin-1, putative [Ricinus communis] &gt;gi|223526073|gb|EEF28429.1| Myosin-1, putative [Ricinus communis]
c17312_g1_i2	0.20114	0.956507	Galacturonosyltransferase-like 7 isoform 1 [Theobroma cacao] &gt;gi|508703299|gb|EOX95195.1| Galacturonosyltransferase-like 7 isoform 1 [Theobroma cacao]
c18246_g1_i2	1.18842	3.22851	ubiquitin-protein ligase, putative [Ricinus communis] &gt;gi|223548974|gb|EEF50463.1| ubiquitin-protein ligase, putative [Ricinus communis]
c18336_g1_i1	0.403915	0	0
c18417_g2_i1	0.254881	1.7925	ATP binding protein, putative [Ricinus communis] &gt;gi|223535770|gb|EEF37432.1| ATP binding protein, putative [Ricinus communis]
c18865_g1_i1	11.5123	25.5999	hypothetical protein POPTR_0008s06940g [Populus trichocarpa]
c204_g2_i1	0	1.01403	short chain alcohol dehydrogenase, putative [Ricinus communis] &gt;gi|223530331|gb|EEF32225.1| short chain alcohol dehydrogenase, putative [Ricinus communis]
c20523_g4_i5	0.472983	0	RNA replicase/coat protein [Cherry virus A] &gt;gi|1008048|emb|CAA57896.1| RNA replicase [Cherry virus A]
c20649_g3_i1	0.536436	1.87901	conserved hypothetical protein [Ricinus communis] &gt;gi|223531262|gb|EEF33105.1| conserved hypothetical protein [Ricinus communis]
c20833_g4_i1	0	1.21966	0
c21172_g1_i1	1.35667	3.38554	retrotransposon protein, putative, unclassified [Oryza sativa Japonica Group]
c21477_g1_i1	94.5027	42.9772	0
c2277_g2_i1	1.26818	0.0980083	0
c22854_g1_i1	0	1.58512	0
c23159_g1_i1	0	0.784066	0
c23426_g1_i1	0	0.897908	D-3-phosphoglycerate dehydrogenase [Camponotus floridanus]
c23625_g1_i1	0	0.700282	0
c23901_g1_i1	0.939862	0	0
c24185_g1_i1	0.119539	1.56127	0
c25701_g1_i1	0	1.37212	0
c25939_g1_i1	0	1.20958	0
c26492_g1_i1	0.334466	1.73615	0
c26631_g1_i1	0	1.31068	0
c26700_g1_i1	0	1.04792	0
c27231_g1_i1	0.813847	0	polyprotein, replication protein region [Cherry virus A]
c27789_g1_i1	0	0.785469	0
c29119_g1_i1	0.277307	1.95022	0
c29239_g1_i1	0	0.678635	0
c2947_g1_i1	0.739774	0.0571715	leucine-rich repeat containing protein, putative [Ricinus communis] &gt;gi|223533855|gb|EEF35585.1| leucine-rich repeat containing protein, putative [Ricinus communis]
c29606_g1_i1	0	0.495014	peroxisomal catalase [Meyerozyma guilliermondii ATCC 6260]
c29810_g1_i1	0	0.926323	0
c30766_g1_i1	0	1.12296	60S ribosomal protein L34 [Harpegnathos saltator]
c3163_g1_i1	0	1.37212	0
c32776_g1_i1	0	0.920497	Probable cytochrome P450 6a13 [Camponotus floridanus]
c32785_g1_i1	0.0498899	0.651598	GRAS family transcription factor [Populus trichocarpa] &gt;gi|222865073|gb|EEF02204.1| hypothetical protein POPTR_0010s15360g [Populus trichocarpa]
c33238_g1_i1	0	2.12114	0
c33388_g1_i1	0	0.609829	serine/threonine-protein kinase bri1, putative [Ricinus communis] &gt;gi|223542478|gb|EEF44019.1| serine/threonine-protein kinase bri1, putative [Ricinus communis]
c33558_g1_i1	0	1.01403	predicted protein [Populus trichocarpa]
c34127_g1_i1	0.139361	1.82015	0
c34608_g1_i1	0	1.05802	PREDICTED: 60S ribosomal protein L18a [Apis mellifera]
c35025_g1_i1	2.48316	0.356394	0
c35222_g1_i1	0	0.770311	0
c35229_g1_i1	0	0.625466	Fructose-bisphosphate aldolase [Camponotus floridanus]
c35365_g1_i1	0	0.648563	UTP--glucose-1-phosphate uridylyltransferase [Camponotus floridanus]
c35450_g1_i1	0	1.05294	40S ribosomal protein S13 [Camponotus floridanus]
c35754_g1_i1	0.103858	1.35646	0
c35775_g1_i1	0	0.65145	hypothetical protein SINV_15101 [Solenopsis invicta]
c36043_g1_i1	0.338613	2.38136	0
c36187_g1_i1	0	1.19966	40S ribosomal protein S12 [Camponotus floridanus]
c36228_g1_i1	0.998851	0.0771936	serine-threonine protein kinase, plant-type, putative [Ricinus communis] &gt;gi|223527892|gb|EEF29981.1| serine-threonine protein kinase, plant-type, putative [Ricinus communis]
c36739_g1_i1	0	0.771664	GJ14723 [Drosophila virilis] &gt;gi|194147325|gb|EDW63040.1| GJ14723 [Drosophila virilis]
c36870_g1_i1	15.584	4.98951	0
c36872_g1_i1	0.126165	1.64781	0
c3707_g1_i2	0	0.69146	0
c37119_g1_i1	0	0.745462	elongation factor 1-gamma [Aedes aegypti]
c3934_g1_i1	0	1.07617	hypothetical protein POPTR_0004s13420g, partial [Populus trichocarpa]
c4110_g1_i1	0.0787168	1.0281	hypothetical protein POPTR_0010s15970g [Populus trichocarpa]
c4319_g1_i1	14.3407	32.3409	Phospholipase A22 [Ricinus communis] &gt;gi|223534624|gb|EEF36320.1| Phospholipase A22 [Ricinus communis]
c4458_g1_i1	0	0.862627	ribosomal protein L10 [Peregrinus maidis]
c4496_g1_i1	0	1.08952	Eukaryotic initiation factor 4A-II [Camponotus floridanus]
c4557_g1_i1	4.1093	0.485705	0
c4787_g1_i1	0	0.910948	unnamed protein product [Vitis vinifera]
c5478_g1_i1	0	1.57375	60S ribosomal protein L35a [Camponotus floridanus]
c5587_g2_i1	0.803375	2.65679	ATP-binding cassette transporter, putative [Ricinus communis] &gt;gi|223535665|gb|EEF37331.1| ATP-binding cassette transporter, putative [Ricinus communis]
c7314_g1_i1	0	0.9779	0
c8236_g2_i1	0	0.909062	hypothetical protein SINV_11268 [Solenopsis invicta]
c8452_g1_i1	0	0.834747	0
c8615_g1_i1	0.244975	2.09201	0
c8686_g1_i1	117.23	53.7951	conserved hypothetical protein [Ricinus communis] &gt;gi|223532018|gb|EEF33829.1| conserved hypothetical protein [Ricinus communis]
c880_g1_i1	0	1.06057	acyl-CoA desaturase Z9-1, partial [Ostrinia nubilalis]
c8973_g1_i1	1.27788	0	0
c9077_g1_i1	0	1.05547	0
c9170_g1_i1	0.87677	0.0677588	scab resistance family protein [Populus trichocarpa]
c9239_g1_i1	0	2.04222	0
c9273_g1_i1	0.242439	1.705	0
c931_g1_i1	0	2.06139	0
c9491_g2_i1	0	1.27639	Apolipoprotein D [Camponotus floridanus]
c9659_g1_i2	0	0.775754	0
c18872_g1_i1	1.10363	3.67913	conserved hypothetical protein [Ricinus communis] &gt;gi|223536074|gb|EEF37732.1| conserved hypothetical protein [Ricinus communis]
c7368_g1_i1	0.617282	3.72099	0
c13108_g1_i1	1.35819	4.29576	unknown [Populus trichocarpa] &gt;gi|550319519|gb|ERP50668.1| hypothetical protein POPTR_0017s05860g [Populus trichocarpa]
c8305_g2_i1	1.11026	3.09594	NADH dehydrogenase subunit 5 [Hevea brasiliensis] &gt;gi|308523551|gb|ADO33601.1| NADH dehydrogenase subunit 5 [Hevea brasiliensis]
c21296_g1_i1	1.05998	4.09587	B12D protein [Theobroma cacao]
c5453_g1_i1	0.599592	2.61037	predicted protein [Populus trichocarpa] &gt;gi|222867281|gb|EEF04412.1| calcineurin-like phosphoesterase family protein [Populus trichocarpa]
c17770_g1_i1	0.234797	1.33673	predicted protein [Populus trichocarpa] &gt;gi|118489975|gb|ABK96784.1| unknown [Populus trichocarpa x Populus deltoides] &gt;gi|222864179|gb|EEF01310.1| ferritin 2 precursor family protein [Populus trichocarpa]
c15556_g1_i2	26.0605	56.6768	phosphoric diester hydrolase, putative [Ricinus communis] &gt;gi|223551107|gb|EEF52593.1| phosphoric diester hydrolase, putative [Ricinus communis]
c9073_g1_i1	4.06579	1.11403	0
c20136_g1_i1	82.0552	38.1838	calcium/calmodulin-dependent protein kinase kinase, putative [Ricinus communis] &gt;gi|223530190|gb|EEF32099.1| calcium/calmodulin-dependent protein kinase kinase, putative [Ricinus communis]
c17443_g1_i1	6.15653	14.602	0
c10856_g1_i1	0.817292	2.80906	0
c11137_g1_i1	0.516347	2.80129	NBS resistance protein [Populus trichocarpa]
c3138_g1_i1	1.93774	6.13989	conserved hypothetical protein [Ricinus communis] &gt;gi|223538068|gb|EEF39680.1| conserved hypothetical protein [Ricinus communis]
c13431_g1_i2	0.063969	1.34962	0
c12940_g1_i3	0.226813	1.43234	0
c7242_g1_i1	2.10113	6.18418	conserved hypothetical protein [Ricinus communis] &gt;gi|223548460|gb|EEF49951.1| conserved hypothetical protein [Ricinus communis]
c11852_g1_i1	150.438	70.3414	Adenine phosphoribosyltransferase, putative [Ricinus communis] &gt;gi|223550808|gb|EEF52294.1| Adenine phosphoribosyltransferase, putative [Ricinus communis]
c12994_g1_i1	0.821267	2.56699	hypothetical protein POPTR_0005s00350g [Populus trichocarpa]
c20630_g1_i1	18.9563	40.866	importin beta-3, putative [Ricinus communis] &gt;gi|223535227|gb|EEF36904.1| importin beta-3, putative [Ricinus communis]
c13685_g1_i1	4.05736	9.51139	predicted protein [Populus trichocarpa] &gt;gi|222860994|gb|EEE98536.1| hypothetical protein POPTR_0014s09940g [Populus trichocarpa]
c8565_g1_i1	3.59067	9.66279	phosphofructokinase, putative [Ricinus communis] &gt;gi|223544315|gb|EEF45836.1| phosphofructokinase, putative [Ricinus communis]
c6434_g1_i1	3.85143	9.8772	PREDICTED: uncharacterized protein LOC101207526 [Cucumis sativus]
c14068_g1_i3	0.512953	3.02767	0
c12832_g1_i1	0.162105	1.34361	PREDICTED: uncharacterized protein LOC101267629 [Solanum lycopersicum]
c17307_g1_i1	7.51855	17.4176	conserved hypothetical protein [Ricinus communis] &gt;gi|223547316|gb|EEF48811.1| conserved hypothetical protein [Ricinus communis]
c19358_g1_i5	3.20259	1.16776	protein binding protein, putative [Ricinus communis] &gt;gi|223541417|gb|EEF42968.1| protein binding protein, putative [Ricinus communis]
c19609_g2_i1	7.26473	16.5586	s-adenosylmethionine synthetase, putative [Ricinus communis] &gt;gi|223548531|gb|EEF50022.1| s-adenosylmethionine synthetase, putative [Ricinus communis]
c19876_g1_i2	2.29942	5.85632	hypothetical protein POPTR_0006s05960g [Populus trichocarpa]
c28978_g1_i1	6.54226	15.0808	Activating signal cointegrator, putative [Ricinus communis] &gt;gi|223550686|gb|EEF52173.1| Activating signal cointegrator, putative [Ricinus communis]
c32885_g1_i1	39.9468	90.5679	conserved hypothetical protein [Ricinus communis] &gt;gi|223545954|gb|EEF47457.1| conserved hypothetical protein [Ricinus communis]
c11709_g2_i1	0.655554	4.39077	inter-alpha-trypsin inhibitor heavy chain, putative [Ricinus communis] &gt;gi|223544740|gb|EEF46256.1| inter-alpha-trypsin inhibitor heavy chain, putative [Ricinus communis]
c23240_g1_i1	0.900734	0.135741	WRKY transcription factor 27 [Jatropha curcas]
c6450_g1_i1	0.423484	2.83641	0
c6817_g2_i1	0.75403	0.113633	Gag-pol polyprotein, putative [Solanum demissum]
c1760_g1_i1	1.62588	6.69723	0
c19082_g1_i1	0.276913	0.0222565	amino acid binding protein, putative [Ricinus communis] &gt;gi|223549211|gb|EEF50700.1| amino acid binding protein, putative [Ricinus communis]
c20351_g1_i2	0.967514	2.50052	hypothetical protein POPTR_0010s11510g [Populus trichocarpa]
c16191_g1_i1	11.8186	27.2213	Cucumber peeling cupredoxin, putative [Ricinus communis] &gt;gi|223533456|gb|EEF35204.1| Cucumber peeling cupredoxin, putative [Ricinus communis]
c20130_g1_i2	0.171957	0.823934	Protein AFR, putative [Ricinus communis] &gt;gi|223545982|gb|EEF47485.1| Protein AFR, putative [Ricinus communis]
c8414_g1_i1	10.857	28.3946	0
c32006_g1_i1	3.66207	10.2584	0
c20757_g2_i1	10.7206	4.74368	AarF domain-containing kinase isoform 1 [Theobroma cacao]
c17478_g1_i2	0.0733141	0.452461	CBL-interacting serine/threonine-protein kinase, putative [Ricinus communis] &gt;gi|223527690|gb|EEF29798.1| CBL-interacting serine/threonine-protein kinase, putative [Ricinus communis]
c1941_g1_i1	12.5297	28.5753	0
c18079_g1_i1	245.438	561.894	predicted protein [Populus trichocarpa]
c16176_g1_i1	0.855495	3.131	0
c5719_g1_i1	0.512266	1.87483	Receptor protein kinase CLAVATA1 precursor, putative [Ricinus communis] &gt;gi|223540024|gb|EEF41602.1| Receptor protein kinase CLAVATA1 precursor, putative [Ricinus communis]
c9461_g1_i1	7.41144	19.3357	0
c10350_g1_i1	0.637079	3.68031	0
c21393_g1_i1	1.84505	0.322377	0
c4026_g1_i1	0.248598	1.43612	ferritin, plant, putative [Ricinus communis] &gt;gi|223533968|gb|EEF35690.1| ferritin, plant, putative [Ricinus communis]
c4700_g1_i1	0.209912	1.21263	hypothetical protein POPTR_0016s08350g [Populus trichocarpa]
c12329_g2_i1	193.061	420.035	plasma membrane aquaporin 2 [Hevea brasiliensis]
c13564_g1_i3	0	0.589735	0
c14485_g1_i1	0	0.933412	0
c14913_g1_i2	0	0.588891	0
c20523_g4_i4	0.685153	0	polyprotein [Cherry virus A]
c20776_g1_i1	2.51011	6.51308	ATP binding protein, putative [Ricinus communis] &gt;gi|223537162|gb|EEF38795.1| ATP binding protein, putative [Ricinus communis]
c2557_g1_i1	0	0.887144	0
c35803_g1_i1	0	0.987134	hypothetical protein SINV_11094 [Solenopsis invicta]
c5670_g2_i1	0	1.18286	0
c8026_g1_i1	0	1.79753	0
c9674_g1_i3	0	0.61438	0
c5680_g1_i1	21.0702	9.47124	xenotropic and polytropic murine leukemia virus receptor ids-4, putative [Ricinus communis] &gt;gi|223545466|gb|EEF46971.1| xenotropic and polytropic murine leukemia virus receptor ids-4, putative [Ricinus communis]
c16940_g1_i1	2.38758	6.33792	predicted protein [Populus trichocarpa]
c7942_g1_i1	12.6363	3.46235	0
c14121_g1_i1	0.47445	2.17904	0
c21313_g1_i1	0.0996889	0.801235	Myb domain protein 121 [Theobroma cacao]
c23460_g1_i1	0.172333	1.3851	0
c26096_g1_i1	0.173427	1.3939	aquaporin SIP1.2 family protein [Populus trichocarpa] &gt;gi|550324992|gb|EEE95060.2| hypothetical protein POPTR_0013s05030g [Populus trichocarpa]
c26401_g1_i1	0.252914	1.3213	conserved hypothetical protein [Ricinus communis] &gt;gi|223530488|gb|EEF32371.1| conserved hypothetical protein [Ricinus communis]
c26984_g1_i1	1.52543	0.191569	0
c32514_g1_i1	0.112638	0.905313	alpha-galactosidase/alpha-n-acetylgalactosaminidase, putative [Ricinus communis] &gt;gi|223548169|gb|EEF49661.1| alpha-galactosidase/alpha-n-acetylgalactosaminidase, putative [Ricinus communis]
c35432_g1_i1	0.531243	2.57967	0
c652_g1_i1	0.204222	1.64141	predicted protein [Populus trichocarpa] &gt;gi|222851328|gb|EEE88875.1| putative major latex family protein [Populus trichocarpa]
c11532_g1_i2	0.0318354	0.639681	0
c32964_g1_i1	0.794033	0.0398871	ATP binding protein, putative [Ricinus communis] &gt;gi|223549718|gb|EEF51206.1| ATP binding protein, putative [Ricinus communis]
c12662_g1_i1	9.05846	20.5351	conserved hypothetical protein [Ricinus communis] &gt;gi|223532373|gb|EEF34169.1| conserved hypothetical protein [Ricinus communis]
c20653_g3_i1	1.87336	5.52489	hypothetical protein POPTRDRAFT_755123 [Populus trichocarpa] &gt;gi|222844238|gb|EEE81785.1| hypothetical protein POPTR_0002s14330g [Populus trichocarpa]
c20259_g1_i3	0.527103	1.73806	JHL05D22.3 [Jatropha curcas]
c20619_g1_i1	2.45553	5.93545	conserved hypothetical protein [Ricinus communis] &gt;gi|223536661|gb|EEF38303.1| conserved hypothetical protein [Ricinus communis]
c20101_g1_i1	46.996	99.2824	predicted protein [Populus trichocarpa] &gt;gi|222848476|gb|EEE86023.1| EARLY-RESPONSIVE TO DEHYDRATION 7 family protein [Populus trichocarpa]
c10254_g1_i1	5.95321	13.6156	class III peroxidase [Hevea brasiliensis]
c12608_g1_i1	12.8261	31.8172	0
c8326_g1_i1	174.147	366.56	0
c12532_g2_i1	44.5084	94.2104	PREDICTED: DAZ-associated protein 1-like [Cucumis sativus] &gt;gi|449509419|ref|XP_004163583.1| PREDICTED: DAZ-associated protein 1-like [Cucumis sativus]
c15324_g2_i1	29.8296	62.7972	unnamed protein product [Vitis vinifera]
c20510_g1_i1	0.786189	2.22015	Spotted leaf protein, putative [Ricinus communis] &gt;gi|223525845|gb|EEF28280.1| Spotted leaf protein, putative [Ricinus communis]
c11613_g1_i1	190.51	412.003	hypothetical protein PRUPE_ppa012373mg [Prunus persica]
c18382_g1_i1	0.219454	0.970109	hypothetical protein POPTR_0004s09180g [Populus trichocarpa] &gt;gi|550340648|gb|ERP61971.1| hypothetical protein POPTR_0004s09180g [Populus trichocarpa]
c20879_g1_i2	0.107169	0.00897247	Microtubule-associated protein futsch, putative [Ricinus communis] &gt;gi|223539362|gb|EEF40953.1| Microtubule-associated protein futsch, putative [Ricinus communis]
c21499_g1_i1	0.0804558	0.969979	0
c29512_g1_i1	2.86268	0.239671	0
c35776_g1_i1	1.48652	0.124455	0
c36234_g1_i1	0.112638	1.35797	0
c37268_g1_i1	0.102687	1.238	0
c4415_g1_i1	1.77657	0.148739	0
c8192_g1_i1	0.189029	2.27895	DNA-damage-repair/toleration protein DRT102, putative [Ricinus communis] &gt;gi|223548202|gb|EEF49693.1| DNA-damage-repair/toleration protein DRT102, putative [Ricinus communis]
c17417_g1_i1	0.247192	1.39695	conserved hypothetical protein [Ricinus communis] &gt;gi|223534311|gb|EEF36023.1| conserved hypothetical protein [Ricinus communis]
c17015_g1_i1	16.1482	33.9655	nucleic acid binding protein, putative [Ricinus communis] &gt;gi|223533496|gb|EEF35238.1| nucleic acid binding protein, putative [Ricinus communis]
c20777_g1_i1	0.592313	1.64791	oligopeptidase B, putative [Ricinus communis] &gt;gi|223548150|gb|EEF49642.1| oligopeptidase B, putative [Ricinus communis]
c10006_g1_i1	5.38601	12.8579	0
c10324_g2_i1	0.385879	1.71688	protein phosphatase 2c, putative [Ricinus communis] &gt;gi|223539608|gb|EEF41194.1| protein phosphatase 2c, putative [Ricinus communis]
c10526_g2_i1	0.650351	0	predicted protein [Populus trichocarpa]
c10641_g1_i2	0.502505	0	RNA replicase/coat protein [Cherry virus A] &gt;gi|1008048|emb|CAA57896.1| RNA replicase [Cherry virus A]
c10768_g1_i1	1.17526	3.46083	Protein AFR, putative [Ricinus communis] &gt;gi|223528777|gb|EEF30784.1| Protein AFR, putative [Ricinus communis]
c10973_g2_i1	1.34178	0	conserved hypothetical protein [Ricinus communis] &gt;gi|223529389|gb|EEF31353.1| conserved hypothetical protein [Ricinus communis]
c11367_g1_i2	0.460648	0.0514222	adenylsulfate kinase, putative [Ricinus communis] &gt;gi|223535431|gb|EEF37101.1| adenylsulfate kinase, putative [Ricinus communis]
c11609_g2_i1	6.36764	14.3679	predicted protein [Populus trichocarpa] &gt;gi|550323183|gb|ERP52672.1| hypothetical protein POPTR_0014s02290g [Populus trichocarpa]
c1190_g1_i1	0	0.510216	0
c13378_g1_i2	13.7399	5.67429	0
c13868_g2_i1	31.8022	67.1553	0
c14048_g1_i1	0.720458	2.23441	PREDICTED: inactive beta-amylase 4, chloroplastic [Vitis vinifera] &gt;gi|296089917|emb|CBI39736.3| unnamed protein product [Vitis vinifera]
c14196_g2_i1	35.4075	16.8978	unknown [Populus trichocarpa] &gt;gi|550327035|gb|EEE97037.2| hypothetical protein POPTR_0012s13240g [Populus trichocarpa]
c14266_g3_i1	27.1938	56.9264	AP2/ERF domain-containing transcription factor [Populus trichocarpa]
c1428_g1_i1	0	1.04685	0
c14507_g3_i1	7.47243	2.48553	metal ion binding protein, putative [Ricinus communis] &gt;gi|223549905|gb|EEF51392.1| metal ion binding protein, putative [Ricinus communis]
c14618_g1_i1	4.68139	10.8813	zinc finger protein, putative [Ricinus communis] &gt;gi|223538544|gb|EEF40149.1| zinc finger protein, putative [Ricinus communis]
c14641_g2_i1	1.03809	4.43249	0
c14881_g1_i3	0.126457	0	conserved hypothetical protein [Ricinus communis] &gt;gi|223545553|gb|EEF47057.1| conserved hypothetical protein [Ricinus communis]
c15063_g3_i1	1.55467	4.31701	ATPP2-A13, putative [Ricinus communis] &gt;gi|223549950|gb|EEF51437.1| ATPP2-A13, putative [Ricinus communis]
c15359_g1_i1	0.616702	2.2718	conserved hypothetical protein [Ricinus communis] &gt;gi|223544345|gb|EEF45866.1| conserved hypothetical protein [Ricinus communis]
c1546_g1_i1	0	0.605027	0
c15559_g1_i2	0	0.172438	leucine rich repeat receptor kinase, putative [Ricinus communis] &gt;gi|223549619|gb|EEF51107.1| leucine rich repeat receptor kinase, putative [Ricinus communis]
c15676_g2_i1	0.279197	1.7765	0
c15677_g2_i1	9.78778	3.43029	0
c15971_g1_i2	0.0229151	0.437419	conserved hypothetical protein [Ricinus communis] &gt;gi|223550524|gb|EEF52011.1| conserved hypothetical protein [Ricinus communis]
c15985_g1_i1	0.207604	0	Deoxyhypusine synthase isoform 1 [Theobroma cacao]
c16288_g1_i1	8.99053	3.70035	hypothetical protein POPTR_0006s14260g [Populus trichocarpa]
c16329_g1_i1	3.84756	1.23933	o-methyltransferase, putative [Ricinus communis] &gt;gi|223542120|gb|EEF43664.1| o-methyltransferase, putative [Ricinus communis]
c16424_g2_i2	6.35459	2.59047	0
c1686_g1_i1	0	0.513626	PREDICTED: paramyosin, long form-like [Bombus impatiens]
c16976_g1_i1	24.9436	51.8975	PPase [Hevea brasiliensis]
c17102_g2_i1	2.9934	9.14744	0
c17716_g2_i1	2.69971	0.638193	0
c17798_g4_i1	9.28394	3.54592	0
c18027_g1_i2	20.4538	9.61128	0
c1907_g1_i1	0	1.09769	ribosomal protein S26 [Acyrthosiphon pisum] &gt;gi|89473700|gb|ABD72662.1| putative ribosomal protein S26 [Acyrthosiphon pisum] &gt;gi|239799338|dbj|BAH70595.1| ACYPI000091 [Acyrthosiphon pisum]
c19847_g1_i2	0.582374	1.85517	conserved hypothetical protein [Ricinus communis] &gt;gi|223538460|gb|EEF40066.1| conserved hypothetical protein [Ricinus communis]
c1989_g1_i1	0	1.51257	0
c20017_g1_i1	0.138011	0.647061	hypothetical protein POPTR_0001s20900g [Populus trichocarpa]
c20490_g5_i1	0.204222	1.59012	0
c20530_g5_i2	0.625927	2.0787	conserved hypothetical protein [Ricinus communis] &gt;gi|223533619|gb|EEF35356.1| conserved hypothetical protein [Ricinus communis]
c20724_g1_i1	0.152739	0.971862	0
c21172_g2_i1	0	0.488173	0
c21240_g10_i1	0.857414	0	0
c21361_g1_i1	904.53	424.222	0
c2162_g1_i1	0	0.919121	0
c21753_g1_i1	0	0.774581	Membrane-associated progesterone receptor component 2 [Camponotus floridanus]
c21943_g1_i1	0.975527	0	0
c22249_g1_i1	0	1.44978	0
c2229_g1_i1	0	0.630858	0
c22318_g1_i1	0	0.780879	0
c2251_g1_i1	0	0.760777	0
c22615_g1_i1	0	0.958086	TNF receptor associated protein [Ictalurus punctatus]
c23207_g1_i1	0	0.589252	0
c23338_g1_i1	0	0.63608	Aminoacylase-1 [Camponotus floridanus]
c23506_g1_i1	0	0.527737	PREDICTED: myosin heavy chain, muscle isoform 1 [Nasonia vitripennis]
c23519_g1_i1	0	0.883201	PREDICTED: myosin heavy chain, muscle-like isoform 1 [Bombus terrestris]
c24094_g1_i1	0	1.47766	0
c24532_g1_i1	2.20619	8.54934	0
c24857_g1_i1	0	1.00311	0
c24863_g1_i1	0	1.19686	0
c24894_g1_i1	0	0.967739	0
c24957_g1_i1	0	0.692239	Probable phosphoserine aminotransferase [Harpegnathos saltator]
c25056_g1_i1	0	0.780879	0
c25216_g1_i1	0	1.14684	punch, isoform C [Drosophila melanogaster] &gt;gi|7291261|gb|AAF46692.1| punch, isoform C [Drosophila melanogaster] &gt;gi|314122279|gb|ADR83714.1| RH14316p [Drosophila melanogaster]
c25308_g1_i1	0	1.14343	0
c25340_g1_i1	1.28756	0	0
c25404_g1_i1	1.10204	0	0
c25469_g1_i1	0	0.782469	unknown [Zea mays]
c25721_g1_i1	0	1.23933	0
c26176_g1_i1	0	0.753318	hypothetical protein SINV_10017 [Solenopsis invicta]
c26297_g1_i1	0.546659	1.90394	0
c2645_g1_i1	0	1.47766	hypothetical protein PRUPE_ppa007415mg [Prunus persica]
c26516_g1_i1	0	0.640321	predicted protein [Populus trichocarpa]
c26650_g1_i1	1.28756	0	0
c26757_g1_i1	0	0.780879	Uncharacterized protein KIAA0232 [Camponotus floridanus]
c27122_g1_i1	0	0.992745	ATP synthase subunit d, mitochondrial [Camponotus floridanus]
c27675_g1_i1	0.772538	0	kinase, putative [Ricinus communis] &gt;gi|223542500|gb|EEF44040.1| kinase, putative [Ricinus communis]
c27846_g1_i1	0	1.1749	hypothetical protein EAI_07660 [Harpegnathos saltator]
c28016_g1_i1	1.28324	0	0
c28097_g1_i1	0	1.11038	0
c2814_g1_i1	0	1.20436	0
c28511_g1_i1	0	1.48912	0
c29205_g1_i1	0	0.505516	hypothetical protein SINV_15088 [Solenopsis invicta]
c2934_g1_i2	0.568028	2.13385	0
c2950_g1_i1	0	0.820924	0
c29621_g1_i1	1.53658	0.568753	phosphoprotein phosphatase, putative [Ricinus communis] &gt;gi|223548266|gb|EEF49757.1| phosphoprotein phosphatase, putative [Ricinus communis]
c29640_g1_i1	0	0.714112	0
c29710_g1_i1	0	0.642462	Protein disulfide-isomerase [Harpegnathos saltator]
c30189_g1_i1	0.685316	0	0
c30321_g1_i1	0.803375	3.57442	predicted protein [Populus trichocarpa]
c30876_g1_i1	0	0.696001	AP2/ERF domain-containing transcription factor [Populus trichocarpa] &gt;gi|222850259|gb|EEE87806.1| hypothetical protein POPTR_0009s10470g [Populus trichocarpa]
c31646_g1_i1	0	1.18578	0
c32187_g1_i1	0.182504	1.16126	0
c32752_g1_i1	0	0.869214	PREDICTED: similar to S12e ribosomal protein [Tribolium castaneum] &gt;gi|270009934|gb|EFA06382.1| hypothetical protein TcasGA2_TC009260 [Tribolium castaneum]
c32834_g1_i1	0	0.639255	0
c33350_g1_i1	1.4822	0	0
c33494_g1_i1	0	1.12666	hypothetical protein POPTR_0019s12500g [Populus trichocarpa]
c3360_g1_i1	0	1.10084	0
c33777_g1_i1	0	0.737413	ATP synthase subunit beta, mitochondrial [Camponotus floridanus]
c33783_g1_i1	0	0.697264	0
c33884_g1_i1	0	0.980083	0
c33993_g1_i1	0	1.3248	0
c3426_g2_i1	0	0.766851	Guanine nucleotide-binding protein subunit beta-like protein [Acromyrmex echinatior]
c34327_g1_i1	0	1.48912	0
c34394_g1_i1	0	1.856	0
c34397_g1_i1	1.04198	0	predicted protein [Populus trichocarpa] &gt;gi|222860156|gb|EEE97703.1| hypothetical protein POPTR_0011s16230g [Populus trichocarpa]
c35122_g1_i1	0	0.556801	Leucine-rich repeat protein kinase family protein isoform 1 [Theobroma cacao]
c35148_g1_i1	0.267956	1.14413	diacylglycerol kinase, alpha, putative [Ricinus communis] &gt;gi|223542982|gb|EEF44518.1| diacylglycerol kinase, alpha, putative [Ricinus communis]
c35263_g1_i1	0	1.07919	60S ribosomal protein L13 [Camponotus floridanus]
c354_g1_i1	1.37063	0	0
c35406_g1_i1	0.143134	0.910749	predicted protein [Populus trichocarpa] &gt;gi|118484298|gb|ABK94028.1| unknown [Populus trichocarpa] &gt;gi|222848935|gb|EEE86482.1| hypothetical protein POPTR_0004s10570g [Populus trichocarpa]
c35571_g1_i1	0	0.736001	0
c35587_g1_i1	0	0.810532	Glutamine synthetase 2 cytoplasmic [Camponotus floridanus]
c35697_g1_i1	0.18773	0.835259	hypothetical protein POPTR_0018s11750g [Populus trichocarpa]
c35852_g1_i1	0	0.644618	NADP-dependent malic enzyme [Camponotus floridanus]
c3619_g2_i1	1.56724	0	Uncharacterized protein isoform 1 [Theobroma cacao] &gt;gi|508705392|gb|EOX97288.1| Uncharacterized protein isoform 1 [Theobroma cacao]
c36664_g1_i1	0.86322	0	0
c36919_g1_i1	1.17303	0	cationic amino acid transporter, putative [Ricinus communis] &gt;gi|223542176|gb|EEF43720.1| cationic amino acid transporter, putative [Ricinus communis]
c37108_g1_i1	0	1.23933	0
c4038_g1_i1	0	1.10084	ribosomal protein L32 isoform B [Nylanderia nr. pubens LZ-2010]
c4135_g1_i2	0	0.982589	0
c5126_g1_i1	1.08638	0	0
c5136_g1_i1	0	0.763802	0
c5350_g1_i1	0	1.12337	0
c5400_g1_i1	0	1.6777	0
c5460_g2_i1	0	0.817431	nucleic acid binding protein, putative [Ricinus communis] &gt;gi|223541318|gb|EEF42869.1| nucleic acid binding protein, putative [Ricinus communis]
c5725_g1_i1	0	1.14343	0
c595_g1_i1	0	0.768385	putative ribosomal protein S4e [Graphocephala atropunctata]
c6148_g2_i1	0	0.962888	0
c6294_g1_i1	0	1.22745	protein with unknown function [Ricinus communis] &gt;gi|223537811|gb|EEF39429.1| protein with unknown function [Ricinus communis]
c6468_g1_i1	1.43762	0	0
c6567_g1_i1	0	0.58211	PREDICTED: polyadenylate-binding protein 1-like isoform 3 [Bombus terrestris]
c6812_g1_i1	0.85252	0.1713	kinase, putative [Ricinus communis] &gt;gi|223550043|gb|EEF51530.1| kinase, putative [Ricinus communis]
c6886_g1_i1	0	1.40216	0
c6898_g1_i1	1.51149	0	0
c7668_g1_i1	1.48796	0	0
c77_g1_i1	0	0.694742	Ankyrin-2 [Acromyrmex echinatior]
c7901_g1_i1	0	0.889334	Cyclic AMP-dependent transcription factor ATF-4 [Camponotus floridanus]
c7973_g1_i1	1.79534	0	0
c8037_g1_i1	0	0.923539	0
c8085_g2_i1	0	0.908256	0
c8134_g1_i1	0	1.0005	PREDICTED: 40S ribosomal protein S8-like [Megachile rotundata]
c8247_g2_i1	0	1.22354	phytoene synthase 2 [Manihot esculenta]
c8601_g1_i1	10.0946	24.3401	0
c8719_g1_i1	7.94401	18.2756	0
c8752_g1_i1	0.40921	2.26116	0
c8947_g1_i2	2.36922	5.86448	conserved hypothetical protein [Ricinus communis] &gt;gi|223528018|gb|EEF30099.1| conserved hypothetical protein [Ricinus communis]
c9031_g1_i2	0	0.449874	0
c9180_g1_i1	0	1.23933	0
c12615_g1_i1	2.42952	6.76469	0
c12247_g1_i1	3.46941	8.68638	0
c13800_g1_i1	29.8392	14.0001	0
c7589_g1_i1	13.323	27.7782	conserved hypothetical protein [Ricinus communis] &gt;gi|223548264|gb|EEF49755.1| conserved hypothetical protein [Ricinus communis]
c11149_g1_i1	1.62886	5.79058	0
c12700_g1_i1	13.8732	28.9749	glycosyltransferase, putative [Ricinus communis] &gt;gi|223534145|gb|EEF35861.1| glycosyltransferase, putative [Ricinus communis]
c14903_g1_i1	81.529	167.389	Thioredoxin domain-containing protein, putative [Ricinus communis] &gt;gi|223542026|gb|EEF43570.1| Thioredoxin domain-containing protein, putative [Ricinus communis]
c12992_g1_i1	6.59409	15.0334	0
c7712_g1_i1	9.89353	21.8242	hypothetical protein RCOM_0819400 [Ricinus communis] &gt;gi|223535467|gb|EEF37136.1| hypothetical protein RCOM_0819400 [Ricinus communis]
c15657_g1_i2	2.53192	5.82044	RNA binding protein, putative [Ricinus communis] &gt;gi|223525472|gb|EEF28048.1| RNA binding protein, putative [Ricinus communis]
c8319_g1_i1	10.1008	22.011	protein with unknown function [Ricinus communis] &gt;gi|223551415|gb|EEF52901.1| protein with unknown function [Ricinus communis]
c2156_g1_i1	0.105057	0.791605	conserved hypothetical protein [Ricinus communis] &gt;gi|223538103|gb|EEF39714.1| conserved hypothetical protein [Ricinus communis]
c27347_g1_i1	0.0892639	0.672606	beta-alanine n-methyltransferase related [Populus trichocarpa]
c4580_g1_i1	0.109588	0.825747	amino acid transporter, putative [Ricinus communis] &gt;gi|223533578|gb|EEF35317.1| amino acid transporter, putative [Ricinus communis]
c7039_g1_i1	1.89686	0.254095	0
c783_g1_i1	1.14768	5.64989	0
c13386_g1_i2	0.765387	2.54718	transcription factor, putative [Ricinus communis] &gt;gi|223548485|gb|EEF49976.1| transcription factor, putative [Ricinus communis]
c17944_g3_i1	0.393447	1.29366	conserved hypothetical protein [Ricinus communis] &gt;gi|223546995|gb|EEF48492.1| conserved hypothetical protein [Ricinus communis]
c14103_g1_i1	4.72755	11.6856	conserved hypothetical protein [Ricinus communis] &gt;gi|223526655|gb|EEF28897.1| conserved hypothetical protein [Ricinus communis]
c6476_g1_i1	0.98813	4.25462	0
c10212_g1_i1	0.993264	2.66107	hypothetical protein RCOM_1470470 [Ricinus communis] &gt;gi|223546293|gb|EEF47795.1| hypothetical protein RCOM_1470470 [Ricinus communis]
c20709_g1_i3	0.0582404	0.386182	amino acid transporter, putative [Ricinus communis] &gt;gi|223546174|gb|EEF47676.1| amino acid transporter, putative [Ricinus communis]
c29206_g1_i1	12.5669	4.90414	0
c12843_g1_i1	3.51975	9.06149	0
c32986_g1_i1	1.5706	5.69428	0
c1366_g1_i1	2.90926	0.649522	0
c20082_g5_i1	8.95885	20.9364	conserved hypothetical protein [Ricinus communis] &gt;gi|223536664|gb|EEF38306.1| conserved hypothetical protein [Ricinus communis]
c4090_g2_i1	2.20478	0.492239	0
c7088_g1_i1	0.484877	2.19214	DNA binding protein, putative [Ricinus communis] &gt;gi|223550759|gb|EEF52245.1| DNA binding protein, putative [Ricinus communis]
c11172_g1_i1	2.07454	6.60005	0
c14627_g2_i1	0.281112	1.69455	amino acid binding protein, putative [Ricinus communis] &gt;gi|223545926|gb|EEF47429.1| amino acid binding protein, putative [Ricinus communis]
c14986_g1_i1	0.349442	2.10645	0
c20449_g1_i1	7.46966	15.5567	ATP-dependent transporter, putative [Ricinus communis] &gt;gi|223543159|gb|EEF44691.1| ATP-dependent transporter, putative [Ricinus communis]
c5637_g1_i1	0.202331	1.21966	0
c5995_g1_i1	1.55345	4.36996	chloroplast-targeted copper chaperone, putative [Ricinus communis] &gt;gi|223525602|gb|EEF28114.1| chloroplast-targeted copper chaperone, putative [Ricinus communis]
c6669_g2_i1	0.521938	2.03924	pentatricopeptide repeat-containing family protein [Populus trichocarpa]
c17205_g1_i2	6.07361	13.1988	hypothetical protein POPTR_0001s21550g [Populus trichocarpa]
c23541_g1_i1	0.98674	3.6049	predicted protein [Populus trichocarpa] &gt;gi|222852250|gb|EEE89797.1| hypothetical protein POPTR_0008s12670g [Populus trichocarpa]
c32211_g1_i1	0.294657	1.42096	lipid binding protein, putative [Ricinus communis] &gt;gi|223537988|gb|EEF39601.1| lipid binding protein, putative [Ricinus communis]
c13124_g1_i1	36.8823	74.4052	conserved hypothetical protein [Ricinus communis] &gt;gi|223548763|gb|EEF50252.1| conserved hypothetical protein [Ricinus communis]
c18879_g1_i1	1.58147	4.07576	conserved hypothetical protein [Ricinus communis] &gt;gi|223538967|gb|EEF40564.1| conserved hypothetical protein [Ricinus communis]
c6738_g2_i1	0.390909	2.06186	conserved hypothetical protein [Ricinus communis] &gt;gi|223533771|gb|EEF35503.1| conserved hypothetical protein [Ricinus communis]
c15980_g1_i1	0.949371	3.02492	conserved hypothetical protein [Ricinus communis] &gt;gi|223534229|gb|EEF35944.1| conserved hypothetical protein [Ricinus communis]
c19706_g2_i1	1.34997	3.38434	Patellin-5, putative [Ricinus communis] &gt;gi|223539011|gb|EEF40608.1| Patellin-5, putative [Ricinus communis]
c1141_g1_i1	0.244975	2.70731	0
c12836_g1_i1	0.032022	0.579087	0
c13688_g1_i4	0.0767268	0.847937	0
c14693_g1_i1	0.0273421	0.494456	conserved hypothetical protein [Ricinus communis] &gt;gi|223534874|gb|EEF36563.1| conserved hypothetical protein [Ricinus communis]
c16350_g2_i1	4439.13	1776.99	unnamed protein product [Vitis vinifera]
c20597_g1_i1	0.0207559	0.375351	zinc finger protein, putative [Ricinus communis] &gt;gi|223535269|gb|EEF36946.1| zinc finger protein, putative [Ricinus communis]
c24018_g1_i1	0.0937041	1.03556	0
c27173_g1_i1	0.0584898	0.646393	0
c33285_g1_i1	0.0556876	0.615424	Regulatory protein NPR1, putative [Ricinus communis] &gt;gi|223540263|gb|EEF41835.1| Regulatory protein NPR1, putative [Ricinus communis]
c35042_g1_i1	0.055293	0.611064	predicted protein [Populus trichocarpa] &gt;gi|222864957|gb|EEF02088.1| hypothetical protein POPTR_0010s12940g [Populus trichocarpa]
c35541_g1_i1	0.128238	1.41721	0
c36216_g1_i1	0.0848284	0.93747	alpha/beta hydrolase domain containing protein 1,3, putative [Ricinus communis] &gt;gi|223526166|gb|EEF28499.1| alpha/beta hydrolase domain containing protein 1,3, putative [Ricinus communis]
c5107_g1_i1	0.141161	1.56003	0
c9910_g1_i1	19.0028	9.17695	hypothetical protein POPTR_0005s16070g [Populus trichocarpa]
c15711_g1_i1	57.3091	28.5278	0
c17654_g2_i1	5.24563	1.8069	0
c32559_g1_i1	1.63963	4.90442	0
c13445_g1_i2	0.35237	0.0488297	tetrahydrofolylpolyglutamate synthase, putative [Ricinus communis] &gt;gi|223547498|gb|EEF48993.1| tetrahydrofolylpolyglutamate synthase, putative [Ricinus communis]
c30873_g1_i1	12.0026	26.6	0
c20085_g1_i1	1.1824	0.347033	Multiple inositol polyphosphate phosphatase 1 precursor, putative [Ricinus communis] &gt;gi|223539909|gb|EEF41487.1| Multiple inositol polyphosphate phosphatase 1 precursor, putative [Ricinus communis]
c100_g1_i1	0	0.658615	0
c10111_g1_i1	0.166553	1.67331	hypothetical protein POPTR_0005s07450g [Populus trichocarpa]
c10127_g2_i3	0.069814	0.438376	conserved hypothetical protein [Ricinus communis] &gt;gi|223546642|gb|EEF48140.1| conserved hypothetical protein [Ricinus communis]
c10171_g1_i1	0.440916	1.63901	Mitogen-activated protein kinase kinase kinase, putative [Ricinus communis] &gt;gi|223535896|gb|EEF37556.1| Mitogen-activated protein kinase kinase kinase, putative [Ricinus communis]
c10177_g1_i2	0.0558869	0.378999	Glucan endo-1,3-beta-glucosidase precursor, putative [Ricinus communis] &gt;gi|223530088|gb|EEF32004.1| Glucan endo-1,3-beta-glucosidase precursor, putative [Ricinus communis]
c10258_g1_i1	0.386986	1.68477	early nodulin 20 precursor [Jatropha curcas]
c10271_g1_i1	11.0335	5.0018	0
c10424_g1_i1	3.59835	1.43785	0
c10467_g1_i1	1.24562	5.00576	0
c10498_g1_i2	0	0.598939	0
c10558_g2_i2	2.04011	5.42773	conserved hypothetical protein [Ricinus communis] &gt;gi|223527707|gb|EEF29813.1| conserved hypothetical protein [Ricinus communis]
c10616_g1_i1	1.03608	0	0
c10650_g1_i1	0.841263	0.158473	zinc finger protein, putative [Ricinus communis] &gt;gi|223549877|gb|EEF51365.1| zinc finger protein, putative [Ricinus communis]
c10857_g1_i1	17.1143	34.6377	0
c10880_g1_i1	3.36094	7.61174	AP2 domain-containing transcription factor family protein [Populus trichocarpa]
c11358_g1_i1	12.3516	5.74374	0
c11416_g1_i1	2.66618	6.34125	receptor serine-threonine protein kinase, putative [Ricinus communis] &gt;gi|223535498|gb|EEF37167.1| receptor serine-threonine protein kinase, putative [Ricinus communis]
c11428_g1_i1	8.16808	18.2655	0
c11572_g1_i1	0.701663	2.14	conserved hypothetical protein [Ricinus communis] &gt;gi|223545783|gb|EEF47287.1| conserved hypothetical protein [Ricinus communis]
c11596_g1_i1	11.3759	5.40055	0
c11609_g1_i1	6.0832	15.2191	hypothetical protein POPTR_0098s00200g, partial [Populus trichocarpa]
c11628_g1_i1	2.42252	0.917095	microsomal omega-3 fatty acid desaturase [Jatropha curcas]
c11693_g1_i1	2.16576	4.98951	RING-H2 finger protein ATL3C, putative [Ricinus communis] &gt;gi|223539997|gb|EEF41575.1| RING-H2 finger protein ATL3C, putative [Ricinus communis]
c11786_g1_i2	0.421443	0.0264632	copine, putative [Ricinus communis] &gt;gi|223533045|gb|EEF34806.1| copine, putative [Ricinus communis]
c11790_g1_i1	0.184559	1.85421	0
c11849_g1_i1	3.05965	1.09075	hypothetical protein POPTR_0001s26830g [Populus trichocarpa]
c11870_g1_i1	0.627124	2.24019	hypothetical protein RCOM_1719350 [Ricinus communis] &gt;gi|223539643|gb|EEF41225.1| hypothetical protein RCOM_1719350 [Ricinus communis]
c11900_g1_i1	0	0.654687	0
c11925_g1_i1	22.2679	10.2183	0
c11967_g1_i1	0.838841	3.055	0
c12100_g1_i1	3.32438	1.10182	0
c12143_g1_i1	0.662336	1.77004	Chitin-inducible gibberellin-responsive protein, putative [Ricinus communis] &gt;gi|223531531|gb|EEF33362.1| Chitin-inducible gibberellin-responsive protein, putative [Ricinus communis]
c12158_g1_i1	1.10735	3.66207	0
c1216_g1_i1	0.640115	0.172774	Boron transporter, putative [Ricinus communis] &gt;gi|223545704|gb|EEF47208.1| Boron transporter, putative [Ricinus communis]
c12192_g1_i1	5.99618	2.75391	predicted protein [Populus trichocarpa]
c12354_g1_i1	2.96644	1.06228	0
c12439_g1_i1	0	0.784066	0
c12447_g1_i2	0	0.40857	0
c12466_g3_i1	5.1517	1.61743	0
c12478_g1_i3	5.92317	13.9566	0
c12507_g1_i1	12.5904	26.5847	conserved hypothetical protein [Ricinus communis] &gt;gi|223535373|gb|EEF37047.1| conserved hypothetical protein [Ricinus communis]
c12553_g1_i1	1.92093	0.611921	pollen specific protein sf21, putative [Ricinus communis] &gt;gi|223544280|gb|EEF45801.1| pollen specific protein sf21, putative [Ricinus communis]
c12560_g1_i1	3.0159	7.31631	predicted protein [Populus trichocarpa] &gt;gi|222862725|gb|EEF00232.1| RNA recognition motif-containing family protein [Populus trichocarpa]
c12638_g1_i1	1.06926	0.325532	pentatricopeptide repeat-containing protein, putative [Ricinus communis] &gt;gi|223541456|gb|EEF43006.1| pentatricopeptide repeat-containing protein, putative [Ricinus communis]
c12774_g1_i1	1.61435	0.259502	zinc finger protein, putative [Ricinus communis] &gt;gi|223525818|gb|EEF28260.1| zinc finger protein, putative [Ricinus communis]
c12782_g1_i1	0.256778	1.22539	conserved hypothetical protein [Ricinus communis] &gt;gi|223550869|gb|EEF52355.1| conserved hypothetical protein [Ricinus communis]
c12903_g1_i2	0.0464537	0.443371	conserved hypothetical protein [Ricinus communis] &gt;gi|223544633|gb|EEF46149.1| conserved hypothetical protein [Ricinus communis]
c13021_g4_i1	4.67679	10.0314	PREDICTED: tubulin alpha-1 chain-like, partial [Vitis vinifera]
c13030_g1_i1	0.53873	1.50858	cryptochrome 1.2 [Populus tremula]
c13089_g1_i1	0.617864	1.96571	protein with unknown function [Ricinus communis] &gt;gi|223544791|gb|EEF46306.1| protein with unknown function [Ricinus communis]
c131_g1_i1	0	0.882863	hypothetical protein VITISV_012310 [Vitis vinifera]
c13166_g2_i1	18.4579	8.94804	conserved hypothetical protein [Ricinus communis] &gt;gi|223527607|gb|EEF29720.1| conserved hypothetical protein [Ricinus communis]
c13292_g1_i1	1.84317	4.11506	predicted protein [Populus trichocarpa] &gt;gi|222859252|gb|EEE96799.1| splicing factor-related family protein [Populus trichocarpa]
c1334_g1_i1	0.435295	2.84263	0
c13368_g1_i1	0.549731	2.10564	0
c13541_g1_i2	3.21095	7.41095	conserved hypothetical protein [Ricinus communis] &gt;gi|223537457|gb|EEF39085.1| conserved hypothetical protein [Ricinus communis]
c1358_g1_i2	0	0.229004	catalytic, putative [Ricinus communis] &gt;gi|223546705|gb|EEF48203.1| catalytic, putative [Ricinus communis]
c13609_g2_i1	5.95217	2.21177	0
c13675_g1_i1	16.003	32.9924	conserved hypothetical protein [Ricinus communis] &gt;gi|223532061|gb|EEF33870.1| conserved hypothetical protein [Ricinus communis]
c13825_g1_i3	0.318849	0	0
c13868_g2_i2	9.42051	20.3083	0
c13923_g2_i1	1.32987	3.23471	unknown [Populus trichocarpa] &gt;gi|550346843|gb|EEE84374.2| homeodomain transcription factor family protein [Populus trichocarpa]
c13961_g1_i1	0.678405	2.3317	argonaute protein group [Populus trichocarpa] &gt;gi|222850725|gb|EEE88272.1| argonaute family protein [Populus trichocarpa]
c13983_g2_i1	1.14177	0	unnamed protein product [Vitis vinifera]
c13985_g1_i2	14.338	29.6	0
c14002_g1_i1	17.2104	34.943	0
c14143_g1_i1	5.55001	11.3049	flowering locus C [Betula platyphylla]
c14181_g2_i1	2.82124	9.92046	0
c14234_g1_i1	5.54528	2.53014	copper/topa quinone amine oxidase precursor family protein [Populus trichocarpa]
c14258_g1_i2	0	1.49008	0
c14301_g1_i1	3.98979	9.63564	0
c1431_g1_i1	0.225122	1.28165	0
c14339_g2_i1	0.821496	0	nucleic acid binding protein, putative [Ricinus communis] &gt;gi|223547434|gb|EEF48929.1| nucleic acid binding protein, putative [Ricinus communis]
c14365_g1_i2	2.34106	5.07349	Insulin-degrading enzyme, putative [Ricinus communis] &gt;gi|223528255|gb|EEF30307.1| Insulin-degrading enzyme, putative [Ricinus communis]
c14400_g2_i1	1.17483	0	0
c14581_g1_i1	0.81206	0	0
c14593_g2_i1	3.58037	1.04432	0
c14636_g1_i1	1.65221	0.428368	scab resistance family protein [Populus trichocarpa]
c14687_g2_i1	3.25399	8.04723	0
c14811_g2_i1	5.5696	11.7865	PREDICTED: heat shock protein 83-like isoform 2 [Solanum lycopersicum]
c14829_g1_i1	4.718	1.24738	0
c14890_g1_i1	0.624337	2.97945	conserved hypothetical protein [Ricinus communis] &gt;gi|223528257|gb|EEF30309.1| conserved hypothetical protein [Ricinus communis]
c14940_g1_i1	5.00818	10.9885	0
c14989_g1_i3	7.05845	3.30564	hypothetical protein POPTR_0003s20350g [Populus trichocarpa] &gt;gi|550343617|gb|ERP63817.1| hypothetical protein POPTR_0003s20350g [Populus trichocarpa] &gt;gi|550343618|gb|ERP63818.1| hypothetical protein POPTR_0003s20350g [Populus trichocarpa] &gt;gi|550343619|gb|ERP63819.1| hypothetical protein POPTR_0003s20350g [Populus trichocarpa]
c15012_g1_i1	1.43212	3.53708	Glucan endo-1,3-beta-glucosidase precursor, putative [Ricinus communis] &gt;gi|223529586|gb|EEF31536.1| Glucan endo-1,3-beta-glucosidase precursor, putative [Ricinus communis]
c15045_g1_i1	0	0.741684	0
c1507_g1_i1	9.03389	20.3784	0
c15085_g1_i2	1.94631	4.53298	zinc finger protein, putative [Ricinus communis] &gt;gi|223540380|gb|EEF41951.1| zinc finger protein, putative [Ricinus communis]
c15146_g1_i1	0.33459	1.16126	hypothetical protein POPTR_0001s23620g, partial [Populus trichocarpa]
c15289_g1_i1	2.39325	5.00512	MYB transcription factor [Hevea brasiliensis]
c1529_g1_i1	1.68957	5.31872	conserved hypothetical protein [Ricinus communis] &gt;gi|223543707|gb|EEF45235.1| conserved hypothetical protein [Ricinus communis]
c15479_g1_i2	0.770107	2.34529	conserved hypothetical protein [Ricinus communis] &gt;gi|223540634|gb|EEF42197.1| conserved hypothetical protein [Ricinus communis]
c15517_g1_i1	2.9244	6.79427	HSP70-interacting protein 1 isoform 1 [Theobroma cacao] &gt;gi|508777202|gb|EOY24458.1| HSP70-interacting protein 1 isoform 1 [Theobroma cacao]
c15548_g1_i2	0	0.665578	0
c15624_g1_i2	1.31683	0.377993	predicted protein [Populus trichocarpa] &gt;gi|222864204|gb|EEF01335.1| hypothetical protein POPTR_0010s19830g [Populus trichocarpa]
c158_g1_i1	0	0.833691	OBP2 precursor [Solenopsis invicta]
c15825_g1_i3	0.806891	2.10171	transcription elongation factor s-II, putative [Ricinus communis] &gt;gi|223531871|gb|EEF33688.1| transcription elongation factor s-II, putative [Ricinus communis]
c15918_g1_i2	0	0.46695	0
c15962_g1_i3	0	0.117468	0
c16041_g1_i1	0.29713	0.0533067	predicted protein [Populus trichocarpa] &gt;gi|550323222|gb|ERP52709.1| hypothetical protein POPTR_0014s02640g [Populus trichocarpa]
c16123_g1_i1	0.648806	2.24884	Uncharacterized protein isoform 1 [Theobroma cacao] &gt;gi|508718020|gb|EOY09917.1| Uncharacterized protein isoform 1 [Theobroma cacao]
c16131_g2_i2	1.98116	0.508191	0
c16137_g1_i4	0.0862208	0.502416	conserved hypothetical protein [Ricinus communis] &gt;gi|223532769|gb|EEF34548.1| conserved hypothetical protein [Ricinus communis]
c16139_g1_i1	1.31955	0.132572	0
c16310_g1_i1	25.1876	12.434	hypothetical protein POPTR_0017s13430g [Populus trichocarpa]
c16366_g1_i1	1.31461	4.06009	predicted protein [Populus trichocarpa] &gt;gi|222843697|gb|EEE81244.1| hypothetical protein POPTR_0002s02240g [Populus trichocarpa]
c16370_g1_i1	0.843699	2.72834	0
c16406_g1_i1	1.58835	3.65092	Xylem serine proteinase 1 precursor, putative [Ricinus communis] &gt;gi|223535159|gb|EEF36839.1| Xylem serine proteinase 1 precursor, putative [Ricinus communis]
c16453_g1_i1	0.884413	2.73398	0
c16505_g1_i1	0.978856	3.23126	0
c16526_g1_i2	1.23815	0.394417	protein disulfide isomerase, putative [Ricinus communis] &gt;gi|223526179|gb|EEF28509.1| protein disulfide isomerase, putative [Ricinus communis]
c16560_g1_i2	0.0821085	0.604941	0
c16809_g2_i1	1.66553	5.06177	structural constituent of ribosome, putative [Ricinus communis] &gt;gi|223529044|gb|EEF31030.1| structural constituent of ribosome, putative [Ricinus communis]
c16867_g1_i1	0.021644	0.369667	0
c16890_g1_i2	0.281372	1.19598	hypothetical protein POPTR_0009s15120g [Populus trichocarpa]
c16891_g1_i1	2.71679	0.811466	0
c16893_g1_i1	3.88109	8.0941	conserved hypothetical protein [Ricinus communis] &gt;gi|223535183|gb|EEF36862.1| conserved hypothetical protein [Ricinus communis]
c16927_g1_i3	0	0.180839	conserved hypothetical protein [Ricinus communis] &gt;gi|223549965|gb|EEF51452.1| conserved hypothetical protein [Ricinus communis]
c16973_g1_i2	0.754298	2.20457	hypothetical protein POPTR_0013s10400g [Populus trichocarpa]
c16993_g3_i1	0	0.0941293	hypothetical chloroplast RF2 [Hevea brasiliensis] &gt;gi|326909454|ref|YP_004327705.1| hypothetical chloroplast RF2 [Hevea brasiliensis] &gt;gi|308523548|gb|ADO33598.1| hypothetical chloroplast RF2 [Hevea brasiliensis] &gt;gi|308523568|gb|ADO33618.1| hypothetical chloroplast RF2 [Hevea brasiliensis]
c17019_g1_i4	0.0216269	0.347646	0
c17072_g2_i1	0.291099	1.03985	Myosin-1, putative [Ricinus communis] &gt;gi|223526073|gb|EEF28429.1| Myosin-1, putative [Ricinus communis]
c17227_g1_i1	5.26848	10.7283	conserved hypothetical protein [Ricinus communis] &gt;gi|223542434|gb|EEF43976.1| conserved hypothetical protein [Ricinus communis]
c17307_g1_i2	1.84395	4.31585	predicted protein [Populus trichocarpa] &gt;gi|550349664|gb|ERP67040.1| hypothetical protein POPTR_0001s43020g [Populus trichocarpa]
c1737_g1_i1	0	1.02909	conserved hypothetical protein [Ricinus communis] &gt;gi|223548323|gb|EEF49814.1| conserved hypothetical protein [Ricinus communis]
c17430_g1_i2	4.24171	1.61563	protein with unknown function [Ricinus communis] &gt;gi|223540838|gb|EEF42398.1| protein with unknown function [Ricinus communis]
c17449_g1_i1	6.45007	13.3951	conserved hypothetical protein [Ricinus communis] &gt;gi|223545942|gb|EEF47445.1| conserved hypothetical protein [Ricinus communis]
c17521_g2_i1	240.636	120.457	hypothetical protein POPTR_0001s41360g [Populus trichocarpa]
c17525_g1_i2	4.36219	2.06451	predicted protein [Populus trichocarpa] &gt;gi|550325248|gb|ERP53822.1| xanthine/uracil permease family protein [Populus trichocarpa]
c17699_g1_i2	0.704081	0.163239	SPFH/Band 7/PHB domain-containing membrane-associated protein family isoform 2 [Theobroma cacao]
c17748_g1_i3	5.46295	2.43188	0
c17785_g2_i1	1.85896	4.9101	0
c17840_g1_i2	3.0868	1.36453	transcription factor, putative [Ricinus communis] &gt;gi|223527851|gb|EEF29946.1| transcription factor, putative [Ricinus communis]
c17874_g2_i2	20.9104	42.4342	hypothetical protein VITISV_028706 [Vitis vinifera] &gt;gi|296087344|emb|CBI33718.3| unnamed protein product [Vitis vinifera]
c17876_g1_i2	6.19221	12.6373	predicted protein [Populus trichocarpa] &gt;gi|222845678|gb|EEE83225.1| hypothetical protein POPTR_0001s27100g [Populus trichocarpa]
c17899_g1_i1	5.50017	12.1735	0
c17923_g1_i3	0.635227	0.147275	Rop4 [Hevea brasiliensis]
c17926_g3_i1	0	0.161167	receptor serine-threonine protein kinase, putative [Ricinus communis] &gt;gi|223539675|gb|EEF41257.1| receptor serine-threonine protein kinase, putative [Ricinus communis]
c17938_g1_i1	6.1422	1.96017	0
c17938_g2_i2	9.71308	4.65142	hypothetical protein POPTR_0009s15270g [Populus trichocarpa]
c17970_g1_i2	0.26014	1.48101	0
c18277_g1_i3	0.0720072	0.554634	0
c18329_g1_i2	0.836849	2.2196	threonine synthase, putative [Ricinus communis] &gt;gi|223546544|gb|EEF48042.1| threonine synthase, putative [Ricinus communis]
c18333_g1_i1	0.770107	2.36947	conserved hypothetical protein [Ricinus communis] &gt;gi|223543069|gb|EEF44604.1| conserved hypothetical protein [Ricinus communis]
c18358_g1_i1	16.7289	34.3855	lactoylglutathione lyase, putative [Ricinus communis] &gt;gi|223534242|gb|EEF35957.1| lactoylglutathione lyase, putative [Ricinus communis]
c18363_g1_i1	0	0.789707	vitellogenin [Trigonotylus caelestialium]
c18415_g1_i3	19.3676	9.55158	hypothetical protein POPTR_0005s042901g, partial [Populus trichocarpa]
c18560_g1_i2	0.310209	1.0826	homeobox protein knotted-1, putative [Ricinus communis] &gt;gi|223537258|gb|EEF38890.1| homeobox protein knotted-1, putative [Ricinus communis]
c18574_g1_i2	5.78047	11.7376	Transcription factor HBP-1b(c1), putative [Ricinus communis] &gt;gi|223548038|gb|EEF49530.1| Transcription factor HBP-1b(c1), putative [Ricinus communis]
c18578_g2_i3	1.60074	4.3456	0
c1861_g1_i1	3.27777	0.731795	expressed protein, putative [Ricinus communis] &gt;gi|223524934|gb|EEF27778.1| expressed protein, putative [Ricinus communis]
c18666_g1_i1	17.5439	8.60132	serine hydroxymethyltransferase, putative [Ricinus communis] &gt;gi|223533265|gb|EEF35018.1| serine hydroxymethyltransferase, putative [Ricinus communis]
c18681_g1_i1	1.75244	0.492976	Thylakoid lumenal 25.6 kDa protein, chloroplast precursor, putative [Ricinus communis] &gt;gi|223528370|gb|EEF30409.1| Thylakoid lumenal 25.6 kDa protein, chloroplast precursor, putative [Ricinus communis]
c18731_g1_i2	0	0.44501	0
c18779_g1_i1	3.17179	7.04803	FASCICLIN-like arabinogalactan 2 [Theobroma cacao]
c18870_g1_i1	2.76745	6.45047	conserved hypothetical protein [Ricinus communis] &gt;gi|223546206|gb|EEF47708.1| conserved hypothetical protein [Ricinus communis]
c18873_g1_i2	0.0167987	0.286912	DNA binding protein, putative [Ricinus communis] &gt;gi|223550910|gb|EEF52396.1| DNA binding protein, putative [Ricinus communis]
c18947_g2_i1	7.36577	2.54381	0
c18951_g1_i1	0.024764	0.398075	0
c18960_g1_i4	0.0142116	0.228448	type I inositol polyphosphate 5-phosphatase, putative [Ricinus communis] &gt;gi|223536449|gb|EEF38098.1| type I inositol polyphosphate 5-phosphatase, putative [Ricinus communis]
c19022_g1_i1	8.49676	17.3347	chaperone protein DNAj, putative [Ricinus communis] &gt;gi|223529336|gb|EEF31304.1| chaperone protein DNAj, putative [Ricinus communis]
c19064_g2_i1	8.61092	3.64528	hypothetical protein [Beta vulgaris subsp. vulgaris]
c19100_g1_i2	0.519731	2.3207	0
c19248_g1_i1	1.53297	0.560047	xenotropic and polytropic murine leukemia virus receptor ids-4, putative [Ricinus communis] &gt;gi|223530480|gb|EEF32363.1| xenotropic and polytropic murine leukemia virus receptor ids-4, putative [Ricinus communis]
c19342_g1_i3	14.9114	7.39889	vesicle-associated membrane protein, putative [Ricinus communis] &gt;gi|223531631|gb|EEF33458.1| vesicle-associated membrane protein, putative [Ricinus communis]
c19345_g1_i3	0.264934	1.0913	0
c19405_g4_i2	3.44979	1.092	0
c19449_g1_i2	1.64795	0.496693	phosphoprotein phosphatase, putative [Ricinus communis] &gt;gi|223527312|gb|EEF29461.1| phosphoprotein phosphatase, putative [Ricinus communis]
c19496_g1_i1	11.4173	23.2751	ATP binding protein, putative [Ricinus communis] &gt;gi|223534368|gb|EEF36076.1| ATP binding protein, putative [Ricinus communis]
c19512_g1_i1	3.46887	7.38751	ferric-chelate reductase, putative [Ricinus communis] &gt;gi|223541457|gb|EEF43007.1| ferric-chelate reductase, putative [Ricinus communis]
c19542_g1_i1	1.0948	0.397447	predicted protein [Populus trichocarpa] &gt;gi|222861461|gb|EEE99003.1| NO POLLEN GERMINATION RELATED 1 family protein [Populus trichocarpa]
c19554_g1_i2	0.136756	0.549579	receptor protein kinase, putative [Ricinus communis] &gt;gi|223526668|gb|EEF28907.1| receptor protein kinase, putative [Ricinus communis]
c19587_g1_i3	2.07085	0.704972	sucrose transporter 1 [Hevea brasiliensis]
c19631_g1_i3	4.91546	10.9006	cytochrome P450, putative [Ricinus communis] &gt;gi|223536767|gb|EEF38408.1| cytochrome P450, putative [Ricinus communis]
c19655_g1_i1	1.23027	3.02754	catalytic, putative [Ricinus communis] &gt;gi|296439679|sp|B9SQI7.1|MTBC_RICCO RecName: Full=Probable bifunctional methylthioribulose-1-phosphate dehydratase/enolase-phosphatase E1; Includes: RecName: Full=Methylthioribulose-1-phosphate dehydratase; Short=MTRu-1-P dehydratase; Includes: RecName: Full=Enolase-phosphatase E1; AltName: Full=2,3-diketo-5-methylthio-1-phosphopentane phosphatase &gt;gi…
c19656_g1_i1	0.0715046	0.718385	0
c19712_g2_i1	0.477113	0.0479342	conserved hypothetical protein [Ricinus communis] &gt;gi|223546492|gb|EEF47991.1| conserved hypothetical protein [Ricinus communis]
c19738_g1_i3	2.8692	1.34041	ubiquitin conjugating enzyme, putative [Ricinus communis] &gt;gi|223541729|gb|EEF43277.1| ubiquitin conjugating enzyme, putative [Ricinus communis]
c19835_g3_i1	12.8725	6.10785	malate dehydrogenase, putative [Ricinus communis] &gt;gi|223536453|gb|EEF38101.1| malate dehydrogenase, putative [Ricinus communis]
c19916_g1_i1	14.9278	7.12649	biotin synthase, putative [Ricinus communis] &gt;gi|223530751|gb|EEF32619.1| biotin synthase, putative [Ricinus communis]
c19919_g1_i1	3.18985	7.16355	0
c20084_g1_i1	0.506912	1.66495	ubiquitin-protein ligase, putative [Ricinus communis] &gt;gi|223547036|gb|EEF48533.1| ubiquitin-protein ligase, putative [Ricinus communis]
c20128_g1_i1	9.50078	22.1584	0
c20128_g5_i1	13.2162	26.574	predicted protein [Populus trichocarpa] &gt;gi|222864583|gb|EEF01714.1| hypothetical protein POPTR_0010s02830g [Populus trichocarpa]
c20140_g1_i1	1.34743	2.87405	meprin and TRAF homology domain-containing family protein [Populus trichocarpa]
c20160_g1_i2	5.64027	2.5206	protein kinase atmrk1, putative [Ricinus communis] &gt;gi|223550534|gb|EEF52021.1| protein kinase atmrk1, putative [Ricinus communis]
c20220_g1_i1	5.72389	2.15648	0
c20221_g2_i1	3.80252	10.1237	0
c20320_g1_i1	4.33082	9.28144	hypothetical protein POPTR_0008s11650g [Populus trichocarpa]
c20437_g1_i3	0	1.0281	synaptotagmin, putative [Ricinus communis] &gt;gi|223539030|gb|EEF40627.1| synaptotagmin, putative [Ricinus communis]
c20439_g3_i2	0.205781	0.0217623	serine hydroxymethyltransferase, putative [Ricinus communis] &gt;gi|223546932|gb|EEF48429.1| serine hydroxymethyltransferase, putative [Ricinus communis]
c20463_g1_i7	0.155197	0.801886	0
c20467_g6_i1	14.3596	6.47903	0
c20497_g1_i2	0.267137	1.0959	conserved hypothetical protein [Ricinus communis] &gt;gi|223548955|gb|EEF50444.1| conserved hypothetical protein [Ricinus communis]
c20514_g2_i1	0.202958	0.849607	amino acid binding protein, putative [Ricinus communis] &gt;gi|223550254|gb|EEF51741.1| amino acid binding protein, putative [Ricinus communis]
c20523_g3_i3	0.910492	0	polyprotein, replication protein region [Cherry virus A]
c20523_g6_i1	0.280806	0	polyprotein [Cherry virus A]
c20612_g1_i1	1.01774	0.351825	kif4, putative [Ricinus communis] &gt;gi|223544962|gb|EEF46477.1| kif4, putative [Ricinus communis]
c20616_g1_i5	2.76745	6.42267	0
c20653_g1_i2	0.407176	1.80676	0
c20807_g2_i1	7.404	2.8146	0
c20843_g2_i1	0.0722995	0.297812	dynamin, putative [Ricinus communis] &gt;gi|223545336|gb|EEF46841.1| dynamin, putative [Ricinus communis]
c20872_g2_i1	1.01709	2.42687	dead box ATP-dependent RNA helicase, putative [Ricinus communis] &gt;gi|223548563|gb|EEF50054.1| dead box ATP-dependent RNA helicase, putative [Ricinus communis]
c20980_g1_i2	1.87525	0.809721	Retrotransposon protein [Theobroma cacao]
c20993_g1_i2	0.386679	0.0955291	BRASSINOSTEROID INSENSITIVE 1 precursor, putative [Ricinus communis] &gt;gi|223542758|gb|EEF44295.1| BRASSINOSTEROID INSENSITIVE 1 precursor, putative [Ricinus communis]
c21035_g1_i2	0.467631	0.141588	conserved hypothetical protein [Ricinus communis] &gt;gi|223540775|gb|EEF42335.1| conserved hypothetical protein [Ricinus communis]
c2105_g1_i1	2.02331	0.312733	Protein sufB, putative [Ricinus communis] &gt;gi|223542342|gb|EEF43884.1| Protein sufB, putative [Ricinus communis]
c21076_g1_i4	0	0.0707774	PREDICTED: TMV resistance protein N-like [Vitis vinifera]
c21098_g1_i1	0	0.169719	serine-threonine protein kinase, plant-type, putative [Ricinus communis] &gt;gi|223544951|gb|EEF46466.1| serine-threonine protein kinase, plant-type, putative [Ricinus communis]
c21116_g2_i1	2.67976	0.661261	0
c21168_g3_i1	0.803375	0	0
c21347_g1_i1	0	0.767617	0
c21349_g1_i1	0	0.842219	0
c21360_g1_i1	21.1448	9.87923	conserved hypothetical protein [Ricinus communis] &gt;gi|223534919|gb|EEF36605.1| conserved hypothetical protein [Ricinus communis]
c21475_g1_i1	14.9676	7.05022	conserved hypothetical protein [Ricinus communis] &gt;gi|223527615|gb|EEF29728.1| conserved hypothetical protein [Ricinus communis]
c21542_g1_i1	36.1848	18.1447	0
c216_g1_i1	8.9191	2.68823	0
c21602_g1_i1	0.983634	0.152035	conserved hypothetical protein [Ricinus communis] &gt;gi|223545438|gb|EEF46943.1| conserved hypothetical protein [Ricinus communis]
c21612_g1_i1	1.40204	0.519836	alpha-amylase, putative [Ricinus communis] &gt;gi|223534617|gb|EEF36314.1| alpha-amylase, putative [Ricinus communis]
c21633_g1_i1	1.15252	0.11579	0
c21647_g1_i1	0	0.669325	0
c21741_g1_i1	0	0.613236	0
c21742_g1_i1	1.3981	0.364163	hypothetical protein POPTR_0003s18040g [Populus trichocarpa]
c21770_g1_i1	7.69246	2.75078	0
c21842_g1_i1	0.984315	4.94456	0
c22052_g1_i1	0	0.655992	0
c22072_g1_i1	0	1.06228	0
c22209_g1_i1	0	0.819174	GA27615 [Drosophila pseudoobscura pseudoobscura] &gt;gi|198139754|gb|EDY70828.1| GA27615 [Drosophila pseudoobscura pseudoobscura]
c22297_g1_i1	1.21969	3.54718	0
c22373_g1_i1	0	0.927627	0
c22471_g1_i1	0	0.892433	Glucan endo-1,3-beta-glucosidase precursor, putative [Ricinus communis] &gt;gi|223545517|gb|EEF47022.1| Glucan endo-1,3-beta-glucosidase precursor, putative [Ricinus communis]
c22636_g1_i1	0	0.885236	conserved hypothetical protein [Ricinus communis] &gt;gi|223533052|gb|EEF34812.1| conserved hypothetical protein [Ricinus communis]
c22694_g1_i1	0	1.03556	0
c22816_g1_i1	0	0.674811	putative ADP/ATP translocase [Graphocephala atropunctata]
c22869_g1_i1	1.6861	0.169397	0
c23215_g1_i1	0	0.678985	PREDICTED: 60S ribosomal protein L4-like [Bombus terrestris]
c23255_g1_i1	2.96146	7.46988	21 kDa protein precursor, putative [Ricinus communis] &gt;gi|223550047|gb|EEF51534.1| 21 kDa protein precursor, putative [Ricinus communis]
c23281_g1_i1	0	0.709715	60S ribosomal protein L28 [Camponotus floridanus]
c2331_g1_i1	3.77375	0.902708	0
c23322_g1_i1	2.82942	0.437328	0
c23513_g1_i1	0.215246	0.908256	Jasmonate O-methyltransferase, putative [Ricinus communis] &gt;gi|223525486|gb|EEF28055.1| Jasmonate O-methyltransferase, putative [Ricinus communis]
c23536_g1_i1	0.259259	0.967458	Gamma-glutamyl-gamma-aminobutyrate hydrolase, putative [Ricinus communis] &gt;gi|223533658|gb|EEF35395.1| Gamma-glutamyl-gamma-aminobutyrate hydrolase, putative [Ricinus communis]
c23540_g1_i1	0.167575	1.09433	0
c23566_g1_i1	4.16088	9.33363	Plastid-specific 30S ribosomal protein 1, chloroplast precursor, putative [Ricinus communis] &gt;gi|223536311|gb|EEF37962.1| Plastid-specific 30S ribosomal protein 1, chloroplast precursor, putative [Ricinus communis]
c23583_g1_i1	0	0.914744	0
c23600_g1_i1	0.26407	0.928562	UDP-glucose 6-dehydrogenase family protein isoform 1 [Theobroma cacao] &gt;gi|508774755|gb|EOY22011.1| UDP-glucose 6-dehydrogenase family protein isoform 1 [Theobroma cacao]
c23632_g1_i1	0	1.14741	0
c23663_g1_i1	0.135894	0.955702	0
c23760_g1_i1	0	0.907184	0
c23836_g1_i1	0.337219	2.28686	0
c2388_g1_i1	0	1.36642	0
c23890_g1_i1	0	0.593347	vitellogenin [Actias selene]
c23942_g1_i1	0	0.543412	60S ribosomal protein L8 [Triatoma infestans]
c23944_g1_i1	0.0525284	0.527737	myosin heavy chain-related family protein [Populus trichocarpa]
c24122_g1_i1	0.161339	0.68079	MuDR family transposase [Theobroma cacao]
c24151_g1_i1	0	0.741684	DNA polymerase epsilon, catalytic subunit, putative [Ricinus communis] &gt;gi|223531477|gb|EEF33309.1| DNA polymerase epsilon, catalytic subunit, putative [Ricinus communis]
c24298_g1_i1	0.0902967	0.907184	0
c24450_g1_i1	1.12638	0	0
c24755_g1_i1	0	0.487863	0
c24811_g1_i1	0	0.522711	polyamine oxidase, putative [Ricinus communis] &gt;gi|223550531|gb|EEF52018.1| polyamine oxidase, putative [Ricinus communis]
c2486_g1_i1	1.17139	3.95854	0
c24871_g1_i1	0.95284	0	0
c24970_g1_i1	0	0.665268	0
c25038_g1_i1	0	0.74504	PREDICTED: uncharacterized protein LOC101013251 isoform 1 [Papio anubis] &gt;gi|402885711|ref|XP_003906291.1| PREDICTED: uncharacterized protein LOC101013251 isoform 2 [Papio anubis]
c25236_g1_i1	0.0875473	0.879561	0
c25436_g1_i1	0	1.47672	0
c2612_g2_i1	0.266811	1.20626	ankyrin repeat-containing protein, putative [Ricinus communis] &gt;gi|223526769|gb|EEF28995.1| ankyrin repeat-containing protein, putative [Ricinus communis]
c26159_g1_i1	6.84117	2.4081	0
c26163_g1_i1	0.123876	0.871185	hypothetical protein VITISV_019029 [Vitis vinifera]
c26217_g1_i1	0.738236	2.96674	0
c26498_g1_i1	47.0421	22.5168	lMYC3 [Hevea brasiliensis]
c26529_g1_i1	0.598133	0	0
c26777_g1_i1	0	0.799291	0
c26816_g1_i1	0	0.840071	0
c26829_g1_i1	0	0.821216	0
c26861_g1_i1	0.317613	1.32957	0
c27035_g1_i1	0	1.03231	0
c27237_g1_i1	0	0.674811	CD63 antigen [Camponotus floridanus]
c27634_g1_i1	0	0.793513	0
c27716_g1_i1	0	0.641925	0
c27796_g1_i1	0.755246	0	0
c28029_g1_i1	0	0.776669	0
c28041_g1_i1	0.170717	1.71514	0
c2836_g1_i1	0	0.728557	0
c285_g1_i1	1.16009	0	0
c28522_g1_i1	1.25585	0	0
c28548_g1_i1	1.69394	5.95647	0
c28614_g1_i1	0.144906	1.38303	0
c28661_g1_i1	0	1.16363	0
c28750_g1_i1	0	0.994887	0
c2889_g1_i1	0	1.09769	0
c29001_g1_i1	0	0.487863	conserved hypothetical protein [Ricinus communis] &gt;gi|223544261|gb|EEF45782.1| conserved hypothetical protein [Ricinus communis]
c29362_g1_i1	0	1.02269	PREDICTED: cofilin/actin-depolymerizing factor homolog [Megachile rotundata]
c29403_g1_i1	0	1.02588	0
c29508_g1_i1	1.17483	0.168616	0
c29711_g1_i1	0.172061	1.12362	0
c29745_g1_i1	0	0.899748	0
c29759_g1_i1	0	0.819174	0
c29787_g1_i1	0	0.608702	Probable phospholipid hydroperoxide glutathione peroxidase [Harpegnathos saltator]
c30149_g1_i1	0	0.697686	0
c30248_g1_i1	0.33515	2.18865	0
c3026_g1_i1	191.045	385.818	conserved hypothetical protein [Ricinus communis] &gt;gi|223541107|gb|EEF42663.1| conserved hypothetical protein [Ricinus communis]
c30297_g1_i1	0	0.793513	0
c30302_g1_i1	0	0.848731	0
c30443_g1_i1	0.799456	0	polyprotein [Cherry virus A]
c30821_g1_i1	0.776388	0	magnesium transporter [Populus trichocarpa] &gt;gi|222850047|gb|EEE87594.1| magnesium transporter CorA-like family protein [Populus trichocarpa]
c31059_g1_i1	0	0.635729	0
c31074_g1_i1	1.08896	0	0
c31196_g1_i1	0.376431	1.41821	aig1, putative [Ricinus communis] &gt;gi|223551472|gb|EEF52958.1| aig1, putative [Ricinus communis]
c31449_g1_i1	0.414645	1.87462	0
c3196_g1_i1	0	0.829491	0
c32128_g1_i1	0	1.07266	40S ribosomal protein S27 [Camponotus floridanus] &gt;gi|307195476|gb|EFN77362.1| 40S ribosomal protein S27 [Harpegnathos saltator] &gt;gi|307206503|gb|EFN84529.1| 40S ribosomal protein S27 [Harpegnathos saltator] &gt;gi|332016249|gb|EGI57162.1| 40S ribosomal protein S27 [Acromyrmex echinatior]
c32148_g1_i1	0.18332	1.84177	0
c32162_g1_i1	0	0.674811	0
c32201_g1_i1	6.64862	13.9531	Peroxidase 64 precursor, putative [Ricinus communis] &gt;gi|223529248|gb|EEF31220.1| Peroxidase 64 precursor, putative [Ricinus communis]
c32269_g1_i1	2.15416	0.69255	0
c32371_g1_i1	0	0.827406	putative delta-9 desaturase 1 [Homalodisca vitripennis]
c32560_g1_i1	1.27416	0.24002	0
c32569_g1_i1	0	0.743358	0
c32703_g1_i1	1.40255	4.22731	early light-induced protein, putative [Ricinus communis] &gt;gi|223543703|gb|EEF45231.1| early light-induced protein, putative [Ricinus communis]
c32797_g1_i1	0.0705807	0.709104	0
c32798_g1_i1	0.481742	2.03276	0
c32914_g1_i1	0	0.949014	0
c32928_g1_i1	0.977272	0.0981836	0
c32949_g1_i1	0.913028	0	0
c32996_g1_i1	0.68132	2.17796	0
c33020_g1_i1	0	1.06918	ribosomal protein L27 [Papilio xuthus]
c3316_g1_i1	0.958412	3.27382	0
c33201_g1_i1	0	1.37212	0
c33307_g1_i1	1.04721	0	0
c33340_g1_i1	0	1.18522	0
c33408_g1_i1	0	1.01638	hypothetical protein SINV_07163 [Solenopsis invicta]
c33409_g1_i1	0	0.666615	PREDICTED: uncharacterized protein ycf39-like [Cucumis sativus] &gt;gi|449475769|ref|XP_004154546.1| PREDICTED: uncharacterized protein ycf39-like [Cucumis sativus]
c33444_g1_i1	0	0.890021	0
c3357_g1_i1	0	0.848731	putative nucleoside diphosphate kinase [Graphocephala atropunctata]
c33849_g1_i1	0.682869	0	0
c33878_g1_i1	0	0.748427	Serine protease snake [Camponotus floridanus]
c34157_g1_i1	0	1.27146	0
c34242_g1_i1	0	0.658615	ribosomal protein S14a [Riptortus pedestris]
c34418_g1_i1	0	0.90969	0
c34560_g1_i1	0	0.722166	0
c34624_g1_i1	1.06594	4.953	predicted protein [Populus trichocarpa] &gt;gi|118482268|gb|ABK93061.1| unknown [Populus trichocarpa] &gt;gi|222845937|gb|EEE83484.1| UDP-D-GLUCURONATE 4-EPIMERASE 6 family protein [Populus trichocarpa]
c3465_g2_i1	0.351315	1.5883	0
c35102_g1_i1	0	0.960081	0
c35110_g1_i1	1.89367	0.730258	Potassium transporter, putative [Ricinus communis] &gt;gi|223525338|gb|EEF27967.1| Potassium transporter, putative [Ricinus communis]
c35154_g1_i1	0	0.373952	0
c3530_g1_i1	0	1.10136	sarcosine oxidase [Populus trichocarpa] &gt;gi|222865815|gb|EEF02946.1| putative sarcosine oxidase family protein [Populus trichocarpa]
c35400_g1_i1	8.35717	3.44686	Major latex protein, putative [Ricinus communis] &gt;gi|223528989|gb|EEF30980.1| Major latex protein, putative [Ricinus communis]
c35669_g1_i1	1.20595	0.121158	0
c35692_g1_i1	0.489637	1.82714	allene oxide cyclase [Jatropha curcas]
c35860_g1_i1	0.424424	1.76654	ubiquitin-conjugating enzyme h, putative [Ricinus communis] &gt;gi|223549063|gb|EEF50552.1| ubiquitin-conjugating enzyme h, putative [Ricinus communis]
c35861_g1_i1	0.249678	1.10371	conserved hypothetical protein [Ricinus communis] &gt;gi|223549366|gb|EEF50854.1| conserved hypothetical protein [Ricinus communis]
c35911_g1_i1	0	0.769411	Putative phospholipase B-like lamina ancestor [Camponotus floridanus]
c35986_g1_i1	0.373663	1.57671	0
c3604_g1_i1	6.88531	15.8374	0
c3605_g1_i1	5.2062	10.7238	acetolactate synthase, putative [Ricinus communis] &gt;gi|223550291|gb|EEF51778.1| acetolactate synthase, putative [Ricinus communis]
c36186_g1_i1	0	1.09042	40S ribosomal protein S5 [Camponotus floridanus]
c36298_g1_i1	0	0.670688	C-1-tetrahydrofolate synthase, cytoplasmic [Camponotus floridanus]
c36320_g1_i1	3.2311	7.69467	conserved hypothetical protein [Ricinus communis] &gt;gi|223527608|gb|EEF29721.1| conserved hypothetical protein [Ricinus communis]
c36366_g1_i1	0.938651	4.33796	0
c36504_g1_i1	9.69871	20.5817	0
c37137_g1_i1	0	0.743511	40S ribosomal protein S2 [Harpegnathos saltator]
c37149_g1_i1	0	0.871185	0
c37361_g1_i1	0	0.730172	0
c37392_g1_i1	0	0.848731	0
c37491_g1_i1	0	1.238	0
c37592_g1_i1	1.02751	0	0
c37665_g1_i1	0	1.54605	0
c3783_g1_i1	0.906714	3.41606	0
c3858_g1_i1	0.829815	0	0
c3972_g1_i1	3.13662	10.1103	0
c4018_g1_i1	0.837234	3.89029	PREDICTED: probable inactive receptor kinase At2g26730 [Vitis vinifera] &gt;gi|297738889|emb|CBI28134.3| unnamed protein product [Vitis vinifera]
c406_g1_i1	306.716	650.474	phosphatidylcholine transfer protein, putative [Ricinus communis] &gt;gi|223541921|gb|EEF43467.1| phosphatidylcholine transfer protein, putative [Ricinus communis]
c4080_g1_i1	1.55134	0.222656	0
c4272_g1_i1	0.898019	0	0
c444_g1_i1	0.275907	1.57077	0
c4525_g1_i1	0.500423	2.17863	0
c460_g1_i1	1.24381	2.99251	pentatricopeptide repeat-containing protein, putative [Ricinus communis] &gt;gi|223548996|gb|EEF50485.1| pentatricopeptide repeat-containing protein, putative [Ricinus communis]
c4808_g1_i1	22.8895	47.1579	predicted protein [Populus trichocarpa] &gt;gi|550349218|gb|EEE85248.2| hypothetical protein POPTR_0001s38940g [Populus trichocarpa]
c4833_g1_i1	0	0.532391	0
c4872_g1_i1	0	0.547023	0
c4994_g1_i1	0.794033	3.35051	0
c5001_g1_i1	0	0.971409	Dehydrogenase/reductase SDR family member 11 [Harpegnathos saltator]
c5003_g2_i1	2.08112	6.96948	0
c5089_g1_i1	0	0.74673	hypothetical protein SINV_03708 [Solenopsis invicta]
c5109_g1_i1	0	0.965712	0
c5133_g2_i1	0	0.68749	0
c5169_g1_i1	2.31061	0.331629	0
c5298_g1_i2	1.06421	4.45492	0
c5308_g1_i1	0	0.871185	hypothetical protein EAG_13836 [Camponotus floridanus]
c5407_g1_i1	0.813032	2.10491	hexokinase, putative [Ricinus communis] &gt;gi|223551227|gb|EEF52713.1| hexokinase, putative [Ricinus communis]
c5441_g1_i1	0	1.4073	0
c5553_g2_i1	0.261028	0.974062	cytochrome P450, putative [Ricinus communis] &gt;gi|223551014|gb|EEF52500.1| cytochrome P450, putative [Ricinus communis]
c5696_g1_i2	0	0.450489	0
c5773_g1_i1	8.51191	3.68464	0
c6016_g1_i1	0.337219	1.69397	Stellacyanin, putative [Ricinus communis] &gt;gi|223541881|gb|EEF43427.1| Stellacyanin, putative [Ricinus communis]
c6018_g1_i1	0	1.47672	NADH dehydrogenase subunit 1 [Solenopsis geminata] &gt;gi|310619406|gb|ADP01782.1| NADH dehydrogenase subunit 1 [Solenopsis geminata]
c6022_g1_i1	0	1.02909	0
c6098_g1_i1	0	1.26172	Upstream activation factor subunit UAF30 [Camponotus floridanus]
c6099_g1_i1	0	0.831585	0
c6155_g2_i1	24.5052	11.2906	0
c6181_g2_i1	0	0.899748	0
c6232_g1_i1	0.477113	1.85745	0
c6357_g2_i1	0.135054	0.848032	conserved hypothetical protein [Ricinus communis] &gt;gi|223539388|gb|EEF40979.1| conserved hypothetical protein [Ricinus communis]
c6378_g1_i1	0.185185	1.8605	0
c6421_g1_i1	985.183	479.435	predicted protein [Populus trichocarpa] &gt;gi|222852267|gb|EEE89814.1| hypothetical protein POPTR_0008s13050g [Populus trichocarpa]
c6476_g2_i2	0.376107	1.74762	0
c6524_g1_i2	0.212153	1.49201	0
c6571_g1_i1	2.6274	1.02844	spermidine synthase 1, putative [Ricinus communis] &gt;gi|223550541|gb|EEF52028.1| spermidine synthase 1, putative [Ricinus communis]
c6615_g1_i2	0	0.396389	0
c6618_g2_i2	0.591562	1.88634	protein with unknown function [Ricinus communis] &gt;gi|223538962|gb|EEF40559.1| protein with unknown function [Ricinus communis]
c6641_g1_i2	1.14447	0.0766545	0
c6644_g1_i1	1.40281	0.442943	predicted protein [Populus trichocarpa] &gt;gi|222867936|gb|EEF05067.1| zinc finger family protein [Populus trichocarpa]
c6658_g1_i2	0	0.593594	0
c6766_g1_i1	0.350751	1.58575	predicted protein [Populus trichocarpa]
c6865_g2_i1	5.7626	1.38948	0
c6882_g1_i1	4.31285	10.7769	0
c6908_g1_i1	2.56994	6.86058	conserved hypothetical protein [Ricinus communis] &gt;gi|255591191|ref|XP_002535460.1| conserved hypothetical protein [Ricinus communis] &gt;gi|223523035|gb|EEF26923.1| conserved hypothetical protein [Ricinus communis] &gt;gi|223548413|gb|EEF49904.1| conserved hypothetical protein [Ricinus communis]
c6957_g1_i2	1.56894	0.645701	JMS10C05.2 [Jatropha curcas]
c7047_g1_i1	19.4607	39.2785	0
c7071_g1_i1	1.68307	4.50913	predicted protein [Populus trichocarpa] &gt;gi|222860378|gb|EEE97925.1| hypothetical protein POPTR_0011s03050g [Populus trichocarpa]
c7107_g1_i1	1.53719	4.09853	0
c7369_g1_i1	0	1.01325	PREDICTED: phospholipid-transporting ATPase 3-like [Solanum lycopersicum]
c738_g2_i1	0	1.1761	0
c7385_g1_i1	1.52454	5.10555	0
c7420_g1_i1	0.388361	2.21099	0
c7446_g2_i1	8.9546	19.6109	0
c758_g1_i1	6.08121	2.62204	predicted protein [Populus trichocarpa]
c7639_g1_i1	7.55398	17.1033	0
c7673_g1_i1	1.91581	4.72439	AT3G24550 [Arabidopsis thaliana]
c7717_g1_i1	1.63637	0	Heparanase-2, putative [Ricinus communis] &gt;gi|223546300|gb|EEF47802.1| Heparanase-2, putative [Ricinus communis]
c7722_g2_i1	88.2841	177.988	0
c7778_g1_i2	0	0.607751	0
c8011_g2_i1	0	0.615529	0
c8247_g1_i2	0	0.861715	0
c8373_g1_i1	4.39263	1.55392	senescence-associated family protein [Populus trichocarpa]
c8374_g1_i1	0	0.369689	0
c8411_g1_i1	1.21015	3.09739	Protein ariadne-1, putative [Ricinus communis] &gt;gi|223551025|gb|EEF52511.1| Protein ariadne-1, putative [Ricinus communis]
c8424_g1_i1	0	0.662591	hypothetical protein EAG_01183 [Camponotus floridanus]
c8604_g2_i1	2.73926	1.06329	conserved hypothetical protein [Ricinus communis] &gt;gi|223537142|gb|EEF38775.1| conserved hypothetical protein [Ricinus communis]
c8723_g2_i1	0.947332	0	0
c888_g2_i1	0	1.39537	0
c8902_g1_i1	5.96973	12.1678	Monoglyceride lipase, putative [Ricinus communis] &gt;gi|223539589|gb|EEF41176.1| Monoglyceride lipase, putative [Ricinus communis]
c9066_g2_i1	0.148854	0.847447	BZIP transcription factor family protein isoform 3, partial [Theobroma cacao]
c9108_g1_i1	0	0.533724	predicted protein [Populus trichocarpa]
c9108_g3_i1	0	0.658615	0
c916_g1_i1	0	0.469769	Kinase, putative [Theobroma cacao]
c9193_g1_i1	1.13418	3.60833	0
c9233_g2_i1	2.03491	5.42556	chaperone protein DNAj, putative [Ricinus communis] &gt;gi|223529335|gb|EEF31303.1| chaperone protein DNAj, putative [Ricinus communis]
c9238_g1_i1	0.372898	1.4049	clathrin assembly protein, putative [Ricinus communis] &gt;gi|223547074|gb|EEF48571.1| clathrin assembly protein, putative [Ricinus communis]
c9311_g1_i1	0.117357	0.76638	Bax inhibitor-1 family protein isoform 1 [Theobroma cacao]
c9316_g3_i1	1.54241	0.535322	lipoxygenase, putative [Ricinus communis] &gt;gi|223547351|gb|EEF48846.1| lipoxygenase, putative [Ricinus communis]
c9388_g1_i1	2.16009	5.00542	conserved hypothetical protein [Ricinus communis] &gt;gi|223536939|gb|EEF38577.1| conserved hypothetical protein [Ricinus communis]
c9419_g1_i1	1.11199	0.380318	conserved hypothetical protein [Ricinus communis] &gt;gi|223540952|gb|EEF42510.1| conserved hypothetical protein [Ricinus communis]
c9593_g1_i1	7.10548	3.53266	flavin-containing monooxygenase-related family protein [Populus trichocarpa]
c9676_g1_i1	9.55822	21.2356	hypothetical protein POPTR_0016s06400g [Populus trichocarpa]
c9782_g2_i1	3.62265	0.873495	0
c9841_g1_i1	0.199015	1.39961	0
c9870_g1_i2	0	0.236729	conserved hypothetical protein [Ricinus communis] &gt;gi|223550973|gb|EEF52459.1| conserved hypothetical protein [Ricinus communis]
c9905_g1_i1	0.24682	1.90112	0
